# Supplementary material for: Sirt2 Regulates Liver Metabolism in a Sex-Specific Manner
Source: Biomolecules. 2024 Sep 15;14(9):1160. doi: 10.3390/biom14091160 (PMC11430619; doi:10.3390/biom14091160)
Supplement: Supplementary file 1 [file biomolecules-14-01160-s001.zip]

Archive with 4 entries (4 files):
- biomolecules-3185584 supplementary.pdf
- Full membrane figs_sirt2 metabolism.pptx
- Supplemental Information_Schmidt et al_Sirt2 regulates liver metabolism in a sex dependent manner.pdf
- Supplemental Tables S1 to S5.xlsx
