# Supplementary material for: Sirt2 Regulates Liver Metabolism in a Sex-Specific Manner
Source: Biomolecules. 2024 Sep 15;14(9):1160. doi: 10.3390/biom14091160 (PMC11430619; doi:10.3390/biom14091160)
Supplement: Supplementary file 1 [file biomolecules-14-01160-s001.zip › Supplemental Tables S1 to S5.xlsx]

## Sheet: Table S1. Acetylation in males
										Acetylated peptides: Sirt2-KO vs WT for male mice
										Shaded rows: 317 significantly altered acetylated peptides (p-value < 0.01 and absolute Log2(FC) > 0.58 - manually validated)
UniProtIds	Genes	ProteinGroups	ProteinNames	ProteinDescriptions	Valid	Comparison (group1/group2)	Condition Numerator	Condition Denominator	# of Ratios	Group	SwissProt entries for ProteinGroups with multiple entries (column C)	Proteins for which site level information is provided	Acetyl Site (for SwissProt entries for ProteinGroups with multiple entries)	Site Level	AVG Group Quantity Denominator	AVG Group Quantity Numerator	AVG Log2 Ratio	Absolute AVG Log2 Ratio	% Change	Ratio	Protein Ratio	Protein Log2 Ratio	Protein Qvalue	Normalized PTM Log2 Ratio	Comments	Standard Deviation	Pvalue	Degrees Of Freedom	Standard Error	Organisms	Protein Coverage	Molecular Weight	GO Biological Process	GO Molecular Function	GO Cellular Component	Database	Protein Existence	Sequence Version	FASTAName	FASTAHeader	Flanking Region	# Unique Total Peptides	# Unique Total EG.Id	EG.Id
Q8C196	Cps1	Q8C196	CPSM_MOUSE	Carbamoyl-phosphate synthase [ammonia], mitochondrial	TRUE	T2KO_Male / WT_Male	T2KO_Male	WT_Male	8	_QLFSDK[Acetyl (K)]LNEINEK_		Q8C196	K553	Cps1_K553	74312.7	617644	3.05509	3.05509	731.141	8.31141	0.908818	-0.137937	0.191401	3.19303		0	1.87383e-06	7	0.237943	Mus musculus	0.415	164618	urea cycle,'de novo' pyrimidine nucleobase biosynthetic process,proteolysis,arginine biosynthetic process,glutamine metabolic process,midgut development,response to toxic substance,response to zinc ion,response to amine,triglyceride catabolic process,response to food,response to lipopolysaccharide,vasodilation,response to drug,response to starvation,response to amino acid,cellular response to fib…	carbamoyl-phosphate synthase (ammonia) activity,carbamoyl-phosphate synthase (glutamine-hydrolyzing) activity,endopeptidase activity,calcium ion binding,protein binding,ATP binding,phospholipid binding,glutamate binding,protein complex binding,modified amino acid binding	nucleolus,mitochondrion,mitochondrial inner membrane,mitochondrial nucleoid,protein complex	sp	1	2	uniprot_mouse_proteome	>sp|Q8C196|CPSM_MOUSE Carbamoyl-phosphate synthase [ammonia], mitochondrial OS=Mus musculus GN=Cps1 PE=1 SV=2	(R)[546].[547]QLFSDKLNEINEK.(I)	1	2	_QLFSDK[Acetyl (K)]LNEINEK_.2|_QLFSDK[Acetyl (K)]LNEINEK_.3
Q9DBM2	Ehhadh	Q9DBM2	ECHP_MOUSE	Peroxisomal bifunctional enzyme	TRUE	T2KO_Male / WT_Male	T2KO_Male	WT_Male	8	_ALQYAFFAEK[Acetyl (K)]SANK_		Q9DBM2	K274	Ehhadh_K274	23928	244668	3.35406	3.35406	922.52	10.2252	1.05268	0.0740652	0.83584	3.27999		0	5.32452e-06	7	0.24715	Mus musculus	0.336	78301.4	internal protein amino acid acetylation,fatty acid beta-oxidation,acyl-CoA metabolic process	3-hydroxyacyl-CoA dehydrogenase activity,dodecenoyl-CoA delta-isomerase activity,enoyl-CoA hydratase activity,receptor binding,enzyme binding	mitochondrion,peroxisome,cytosol	sp	1	4	uniprot_mouse_proteome	>sp|Q9DBM2|ECHP_MOUSE Peroxisomal bifunctional enzyme OS=Mus musculus GN=Ehhadh PE=1 SV=4	(R)[263].[264]ALQYAFFAEKSANK.(W)	1	2	_ALQYAFFAEK[Acetyl (K)]SANK_.2|_ALQYAFFAEK[Acetyl (K)]SANK_.3
Q91X83	Mat1a	Q91X83	METK1_MOUSE	S-adenosylmethionine synthase isoform type-1	TRUE	T2KO_Male / WT_Male	T2KO_Male	WT_Male	8	_KPIYQK[Acetyl (K)]TAC[Carbamidomethyl (C)]YGHFGR_		Q91X83	K374	Mat1a_K374	22231.9	89809	2.01423	2.01423	303.965	4.03965	0.98157	-0.0268363	0.895312	2.04107		0	1.18595e-05	7	0.200731	Mus musculus	0.263	43508.6	S-adenosylmethionine biosynthetic process,one-carbon metabolic process,methionine catabolic process,protein homotetramerization	methionine adenosyltransferase activity,ATP binding,identical protein binding,metal ion binding	cytosol	sp	1	1	uniprot_mouse_proteome	>sp|Q91X83|METK1_MOUSE S-adenosylmethionine synthase isoform type-1 OS=Mus musculus GN=Mat1a PE=1 SV=1	(K)[367].[368]KPIYQKTACYGHFGR.(S)	1	2	_KPIYQK[Acetyl (K)]TAC[Carbamidomethyl (C)]YGHFGR_.4|_KPIYQK[Acetyl (K)]TAC[Carbamidomethyl (C)]YGHFGR_.3
P60843	Eif4a1	P60843	IF4A1_MOUSE	Eukaryotic initiation factor 4A-I	TRUE	T2KO_Male / WT_Male	T2KO_Male	WT_Male	8	_GIYAYGFEK[Acetyl (K)]PSAIQQR_		P60843	K54	Eif4a1_K54	120.623	13480.3	6.8042	6.8042	11075.6	111.756	1.06417	0.0897282	0.939491	6.71447		0	1.23726e-05	7	0.759471	Mus musculus	0.081	46153.9	translational initiation,regulation of gene expression,RNA secondary structure unwinding	RNA binding,double-stranded RNA binding,translation initiation factor activity,ATP-dependent RNA helicase activity,protein binding,ATP binding	nucleolus,cytoplasm,membrane,extracellular matrix,extracellular exosome	sp	1	1	uniprot_mouse_proteome	>sp|P60843|IF4A1_MOUSE Eukaryotic initiation factor 4A-I OS=Mus musculus GN=Eif4a1 PE=1 SV=1	(R)[44].[45]GIYAYGFEKPSAIQQR.(A)	1	2	_GIYAYGFEK[Acetyl (K)]PSAIQQR_.2|_GIYAYGFEK[Acetyl (K)]PSAIQQR_.3
P09103	P4hb	P09103	PDIA1_MOUSE	Protein disulfide-isomerase	TRUE	T2KO_Male / WT_Male	T2KO_Male	WT_Male	8	_YKPESDELTAEK[Acetyl (K)]ITEFC[Carbamidomethyl (C)]HR_		P09103	K340	P4hb_K340	166.669	9535.55	5.83826	5.83826	5621.25	57.2125	0.965735	-0.0503011	0.845702	5.88856		0	1.26484e-05	7	0.657024	Mus musculus	0.356	57058.5	protein folding,peptidyl-proline hydroxylation to 4-hydroxy-L-proline,response to endoplasmic reticulum stress,cell redox homeostasis,positive regulation of viral entry into host cell,oxidation-reduction process,cellular response to hypoxia,regulation of oxidative stress-induced intrinsic apoptotic signaling pathway	RNA binding,protein disulfide isomerase activity,integrin binding,protein binding,peptide disulfide oxidoreductase activity,enzyme binding,protein heterodimerization activity,procollagen-proline 4-dioxygenase activity,peptidyl-proline 4-dioxygenase activity	endoplasmic reticulum,endoplasmic reticulum lumen,endoplasmic reticulum-Golgi intermediate compartment,focal adhesion,external side of plasma membrane,procollagen-proline 4-dioxygenase complex,extracellular matrix,endoplasmic reticulum chaperone complex,melanosome,extracellular exosome	sp	1	2	uniprot_mouse_proteome	>sp|P09103|PDIA1_MOUSE Protein disulfide-isomerase OS=Mus musculus GN=P4hb PE=1 SV=2	(K)[327].[328]YKPESDELTAEKITEFCHR.(F)	1	2	_YKPESDELTAEK[Acetyl (K)]ITEFC[Carbamidomethyl (C)]HR_.4|_YKPESDELTAEK[Acetyl (K)]ITEFC[Carbamidomethyl (C)]HR_.3
P38647	Hspa9	P38647	GRP75_MOUSE	Stress-70 protein, mitochondrial	TRUE	T2KO_Male / WT_Male	T2KO_Male	WT_Male	8	_RYDDPEVQK[Acetyl (K)]DTK_		P38647	K135	Hspa9_K135	217259	486358	1.1626	1.1626	123.861	2.23861	1.02932	0.0416847	0.91065	1.12092		0	1.50946e-05	7	0.116494	Mus musculus	0.314	73461.2	protein folding,protein export from nucleus,erythrocyte differentiation,negative regulation of erythrocyte differentiation,negative regulation of hematopoietic stem cell differentiation,negative regulation of hemopoiesis	RNA binding,protein binding,ATP binding,enzyme binding,ubiquitin protein ligase binding,unfolded protein binding	nucleolus,cytoplasm,mitochondrion,mitochondrial matrix,focal adhesion,extracellular matrix,mitochondrial nucleoid,myelin sheath,extracellular exosome	sp	1	3	uniprot_mouse_proteome	>sp|P38647|GRP75_MOUSE Stress-70 protein, mitochondrial OS=Mus musculus GN=Hspa9 PE=1 SV=3	(R)[125].[126]RYDDPEVQKDTK.(N)	1	2	_RYDDPEVQK[Acetyl (K)]DTK_.3|_RYDDPEVQK[Acetyl (K)]DTK_.2
P25688	Uox	P25688	URIC_MOUSE	Uricase	TRUE	T2KO_Male / WT_Male	T2KO_Male	WT_Male	8	_NTVHVLAK[Acetyl (K)]LR_		P25688	K80	Uox_K80	112844	332999	1.56119	1.56119	195.097	2.95097	0.738215	-0.437886	0.107033	1.99908		0	1.92505e-05	7	0.151358	Mus musculus	0.426	35039.2	purine nucleobase metabolic process,urate catabolic process,oxidation-reduction process	urate oxidase activity	mitochondrion,peroxisome	sp	1	2	uniprot_mouse_proteome	>sp|P25688|URIC_MOUSE Uricase OS=Mus musculus GN=Uox PE=1 SV=2	(K)[71].[72]NTVHVLAKLR.(G)	1	2	_NTVHVLAK[Acetyl (K)]LR_.3|_NTVHVLAK[Acetyl (K)]LR_.2
P70404	Idh3g	P70404	IDHG1_MOUSE	Isocitrate dehydrogenase [NAD] subunit gamma 1, mitochondrial	TRUE	T2KO_Male / WT_Male	T2KO_Male	WT_Male	8	_IAEYAFK[Acetyl (K)]LAQESGR_		P70404	K206	Idh3g_K206	62.4688	8939.35	7.16089	7.16089	14210.1	143.101	0.806926	-0.309492	0.91065	7.47038		0	3.29225e-05	7	1.14514	Mus musculus	0	42785.4	tricarboxylic acid cycle,isocitrate metabolic process	magnesium ion binding,isocitrate dehydrogenase (NAD+) activity,ATP binding,NAD binding	nucleoplasm,nucleolus,mitochondrion	sp	1	1	uniprot_mouse_proteome	>sp|P70404|IDHG1_MOUSE Isocitrate dehydrogenase [NAD] subunit gamma 1, mitochondrial OS=Mus musculus GN=Idh3g PE=1 SV=1	(R)[198].[199]IAEYAFKLAQESGR.(K)	1	2	_IAEYAFK[Acetyl (K)]LAQESGR_.2|_IAEYAFK[Acetyl (K)]LAQESGR_.3
P49429	Hpd	P49429	HPPD_MOUSE	4-hydroxyphenylpyruvate dioxygenase	TRUE	T2KO_Male / WT_Male	T2KO_Male	WT_Male	4	_ERGTEFLAAPSSYYK[Acetyl (K)]LLR_		P49429	K297	Hpd_K297	0.794128	387.294	8.92984	8.92984	48669.7	487.697	0.862889	-0.212753	0.827456	9.1426		0	3.95083e-05	3	0.240301	Mus musculus	0.384	45054.2	L-phenylalanine catabolic process,tyrosine catabolic process,oxidation-reduction process	4-hydroxyphenylpyruvate dioxygenase activity,metal ion binding	Golgi membrane,endoplasmic reticulum,endoplasmic reticulum membrane,Golgi apparatus,extracellular exosome	sp	1	3	uniprot_mouse_proteome	>sp|P49429|HPPD_MOUSE 4-hydroxyphenylpyruvate dioxygenase OS=Mus musculus GN=Hpd PE=1 SV=3	(R)[281].[282]ERGTEFLAAPSSYYKLLR.(E)	1	1	_ERGTEFLAAPSSYYK[Acetyl (K)]LLR_.3
Q9EP71	Rai14	Q9EP71	RAI14_MOUSE	Ankycorbin	TRUE	T2KO_Male / WT_Male	T2KO_Male	WT_Male	8	_QLQNQLAEC[Carbamidomethyl (C)]K[Acetyl (K)]K_		Q9EP71	K935	Rai14_K935	5938.42	26831.3	2.17577	2.17577	351.826	4.51826	1.25329	0.325721	0.794147	1.85005		0	3.989e-05	7	0.269965	Mus musculus	0.011	108852			fibrillar center,nucleus,mitochondrion,cytosol,cytoskeleton,cell cortex	sp	1	1	uniprot_mouse_proteome	>sp|Q9EP71|RAI14_MOUSE Ankycorbin OS=Mus musculus GN=Rai14 PE=1 SV=1	(K)[924].[925]QLQNQLAECKK.(H)	1	2	_QLQNQLAEC[Carbamidomethyl (C)]K[Acetyl (K)]K_.2|_QLQNQLAEC[Carbamidomethyl (C)]K[Acetyl (K)]K_.3
Q9D8N0	Eef1g	Q9D8N0	EF1G_MOUSE	Elongation factor 1-gamma	TRUE	T2KO_Male / WT_Male	T2KO_Male	WT_Male	8	_ILGLLDTHLK[Acetyl (K)]TR_		Q9D8N0	K147	Eef1g_K147	230100	1018711	2.14641	2.14641	342.725	4.42725	0.959902	-0.0590414	0.938378	2.20545		0	4.57284e-05	7	0.223112	Mus musculus	0.213	50060.8	translational elongation,glutathione metabolic process,response to virus	translation elongation factor activity,glutathione transferase activity,cadherin binding	nucleus,cytoplasm,membrane,extracellular exosome,endoplasmic reticulum	sp	1	3	uniprot_mouse_proteome	>sp|Q9D8N0|EF1G_MOUSE Elongation factor 1-gamma OS=Mus musculus GN=Eef1g PE=1 SV=3	(R)[136].[137]ILGLLDTHLKTR.(T)	1	2	_ILGLLDTHLK[Acetyl (K)]TR_.3|_ILGLLDTHLK[Acetyl (K)]TR_.2
Q8BMS1	Hadha	Q8BMS1	ECHA_MOUSE	Trifunctional enzyme subunit alpha, mitochondrial	TRUE	T2KO_Male / WT_Male	T2KO_Male	WT_Male	4	_VIIVVK[Acetyl (K)]DGPGFYTTR_		Q8BMS1	K540	Hadha_K540	0.788263	31959.4	15.3072	15.3072	4.0543e+06	40544	0.91139	-0.13386	0.601308	15.4411		0	4.81779e-05	3	0.420834	Mus musculus	0.248	82669.8	fatty acid beta-oxidation,response to insulin,response to drug	fatty-acyl-CoA binding,acetyl-CoA C-acyltransferase activity,enoyl-CoA hydratase activity,long-chain-enoyl-CoA hydratase activity,long-chain-3-hydroxyacyl-CoA dehydrogenase activity,protein complex binding,NAD binding	mitochondrion,mitochondrial inner membrane,mitochondrial fatty acid beta-oxidation multienzyme complex,extracellular matrix,mitochondrial nucleoid	sp	1	1	uniprot_mouse_proteome	>sp|Q8BMS1|ECHA_MOUSE Trifunctional enzyme subunit alpha, mitochondrial OS=Mus musculus GN=Hadha PE=1 SV=1	(K)[533].[534]VIIVVKDGPGFYTTR.(C)	1	1	_VIIVVK[Acetyl (K)]DGPGFYTTR_.2
P15864	Hist1h1c	P15864	H12_MOUSE	Histone H1.2	TRUE	T2KO_Male / WT_Male	T2KO_Male	WT_Male	8	_[Acetyl (Protein N-term)]SEAAPAAPAAAPPAEK[Acetyl (K)]APAK_		P15864	K17	Hist1h1c_K17	55237.7	230387	2.06034	2.06034	317.083	4.17083				2.06034	Not normalized	0	5.04996e-05	7	0.244383	Mus musculus	0.094	21266.7	negative regulation of transcription from RNA polymerase II promoter,nucleosome assembly,regulation of transcription from RNA polymerase II promoter,nucleosome positioning,histone H3-K4 trimethylation,histone H3-K27 trimethylation	DNA binding,RNA binding,protein binding,chromatin DNA binding	nucleosome,nucleus,nuclear euchromatin,transcriptionally active chromatin	sp	1	2	uniprot_mouse_proteome	>sp|P15864|H12_MOUSE Histone H1.2 OS=Mus musculus GN=Hist1h1c PE=1 SV=2	(M)[0].[1]SEAAPAAPAAAPPAEKAPAK.(K)	1	2	_[Acetyl (Protein N-term)]SEAAPAAPAAAPPAEK[Acetyl (K)]APAK_.3|_[Acetyl (Protein N-term)]SEAAPAAPAAAPPAEK[Acetyl (K)]APAK_.2
P11352	Gpx1	P11352	GPX1_MOUSE	Glutathione peroxidase 1	TRUE	T2KO_Male / WT_Male	T2KO_Male	WT_Male	8	_DYTEM[Oxidation (M)]NDLQK[Acetyl (K)]R_		P11352	K62	Gpx1_K62	69332.6	190496	1.45815	1.45815	174.756	2.74756	0.908038	-0.139175	0.862165	1.59733		0	6.63939e-05	7	0.21545	Mus musculus	0.473	22329.3	response to reactive oxygen species,temperature homeostasis,endothelial cell development,negative regulation of inflammatory response to antigenic stimulus,lipid metabolic process,triglyceride metabolic process,glutathione metabolic process,apoptotic process,response to oxidative stress,sensory perception of sound,cell proliferation,intrinsic apoptotic signaling pathway in response to oxidative s…	glutathione peroxidase activity,protein binding,SH3 domain binding	cytoplasm,mitochondrion,cytosol,extracellular exosome,Lewy body	sp	1	2	uniprot_mouse_proteome	>sp|P11352|GPX1_MOUSE Glutathione peroxidase 1 OS=Mus musculus GN=Gpx1 PE=1 SV=2	(R)[51].[52]DYTEMNDLQKR.(L)	1	2	_DYTEM[Oxidation (M)]NDLQK[Acetyl (K)]R_.2|_DYTEM[Oxidation (M)]NDLQK[Acetyl (K)]R_.3
P52196	Tst	P52196	THTR_MOUSE	Thiosulfate sulfurtransferase	TRUE	T2KO_Male / WT_Male	T2KO_Male	WT_Male	8	_ALVSTK[Acetyl (K)]WLAESIR_		P52196	K14	Tst_K14	164888	1.11833e+06	2.76179	2.76179	578.235	6.78235	0.940197	-0.0889645	0.914622	2.85075		0	7.65673e-05	7	0.449283	Mus musculus	0.276	33465.9	epithelial cell differentiation,rRNA import into mitochondrion,rRNA transport	thiosulfate sulfurtransferase activity,5S rRNA binding	extracellular space,mitochondrion,mitochondrial inner membrane,mitochondrial matrix,extracellular exosome	sp	1	3	uniprot_mouse_proteome	>sp|P52196|THTR_MOUSE Thiosulfate sulfurtransferase OS=Mus musculus GN=Tst PE=1 SV=3	(R)[7].[8]ALVSTKWLAESIR.(S)	1	2	_ALVSTK[Acetyl (K)]WLAESIR_.2|_ALVSTK[Acetyl (K)]WLAESIR_.3
A0A0G2JG95;Q8BX10;Q8BX10-2	Pgam5	A0A0G2JG95;Q8BX10;Q8BX10-2	A0A0G2JG95_MOUSE;PGAM5_MOUSE;PGAM5_MOUSE	Serine/threonine-protein phosphatase PGAM5, mitochondrial (Fragment);Serine/threonine-protein phosphatase PGAM5, mitochondrial;Isoform 2 of Serine/threonine-protein phosphatase PGAM5, mitochondrial	TRUE	T2KO_Male / WT_Male	T2KO_Male	WT_Male	4	_REPLSLINLK[Acetyl (K)]K_	Q8BX10	Q8BX10	K73	Pgam5_K73	0.497904	7688.55	13.9146	13.9146	1.54408e+06	15441.8				13.9146	Not normalized	0	8.17278e-05	3	0.473685	Mus musculus	0%;0%;0%-2	20293.97;31994.31;31994.31-2	;protein dephosphorylation,signal transduction,dephosphorylation,positive regulation of GTPase activity,necroptotic process;	;GTPase activator activity,receptor signaling protein serine/threonine phosphatase activity,phosphatase activity,protein complex binding;	;mitochondrion,mitochondrial outer membrane,integral component of membrane;	tr;sp;sp	1;1;	1;1;	uniprot_mouse_proteome	>tr|A0A0G2JG95|A0A0G2JG95_MOUSE Serine/threonine-protein phosphatase PGAM5, mitochondrial (Fragment) OS=Mus musculus GN=Pgam5 PE=1 SV=1;>sp|Q8BX10|PGAM5_MOUSE Serine/threonine-protein phosphatase PGAM5, mitochondrial OS=Mus musculus GN=Pgam5 PE=1 SV=1;>sp|Q8BX10-2|PGAM5_MOUSE Isoform 2 of Serine/threonine-protein phosphatase PGAM5, mitochondrial OS=Mus musculus GN=Pgam5	(R)[26].[27]REPLSLINLKK.(R);(R)[62].[63]REPLSLINLKK.(R);(R)[62].[63]REPLSLINLKK.(R)	1	1	_REPLSLINLK[Acetyl (K)]K_.3
P43274	Hist1h1e	P43274	H14_MOUSE	Histone H1.4	TRUE	T2KO_Male / WT_Male	T2KO_Male	WT_Male	8	_[Acetyl (Protein N-term)]SETAPAAPAAPAPAEK[Acetyl (K)]TPVKK_		P43274	K17	Hist1h1e_K17	337718	1.12449e+06	1.73538	1.73538	232.968	3.32968	1.03764	0.0533119	0.863158	1.68207		0	8.19333e-05	7	0.236957	Mus musculus	0.155	21977.3	negative regulation of transcription from RNA polymerase II promoter,nucleosome assembly,regulation of transcription from RNA polymerase II promoter,nucleosome positioning,histone H3-K4 trimethylation,histone H3-K27 trimethylation	DNA binding,double-stranded DNA binding,RNA binding,calcium ion binding,protein binding,ATP binding,GTP binding,AMP binding,chromatin DNA binding,dATP binding,ADP binding	nuclear nucleosome,nucleus,nuclear heterochromatin,extracellular exosome,nucleolus	sp	1	2	uniprot_mouse_proteome	>sp|P43274|H14_MOUSE Histone H1.4 OS=Mus musculus GN=Hist1h1e PE=1 SV=2	(M)[0].[1]SETAPAAPAAPAPAEKTPVKK.(K)	1	2	_[Acetyl (Protein N-term)]SETAPAAPAAPAPAEK[Acetyl (K)]TPVKK_.3|_[Acetyl (Protein N-term)]SETAPAAPAAPAPAEK[Acetyl (K)]TPVKK_.2
Q8K2B3	Sdha	Q8K2B3	SDHA_MOUSE	Succinate dehydrogenase [ubiquinone] flavoprotein subunit, mitochondrial	TRUE	T2KO_Male / WT_Male	T2KO_Male	WT_Male	12	_KHTLSYVDIK[Acetyl (K)]TGK_		Q8K2B3	K633	Sdha_K633	318063	786174	1.30554	1.30554	147.176	2.47176	0.885949	-0.174704	0.940415	1.48024		0	9.51648e-05	11	0.321783	Mus musculus	0.289	72585.4	tricarboxylic acid cycle,succinate metabolic process,mitochondrial electron transport, succinate to ubiquinone,nervous system development,anaerobic respiration,respiratory electron transport chain,oxidation-reduction process	succinate dehydrogenase (ubiquinone) activity,electron carrier activity,flavin adenine dinucleotide binding,succinate dehydrogenase activity	nucleolus,mitochondrion,mitochondrial inner membrane,mitochondrial respiratory chain complex II, succinate dehydrogenase complex (ubiquinone),myelin sheath,plasma membrane succinate dehydrogenase complex	sp	1	1	uniprot_mouse_proteome	>sp|Q8K2B3|SDHA_MOUSE Succinate dehydrogenase [ubiquinone] flavoprotein subunit, mitochondrial OS=Mus musculus GN=Sdha PE=1 SV=1	(R)[622].[623]KHTLSYVDIKTGK.(V)	1	3	_KHTLSYVDIK[Acetyl (K)]TGK_.3|_KHTLSYVDIK[Acetyl (K)]TGK_.4|_KHTLSYVDIK[Acetyl (K)]TGK_.2
P43274	Hist1h1e	P43274	H14_MOUSE	Histone H1.4	TRUE	T2KO_Male / WT_Male	T2KO_Male	WT_Male	8	_SETAPAAPAAPAPAEK[Acetyl (K)]TPVK_		P43274	K17	Hist1h1e_K17	27156.1	98753.6	1.86256	1.86256	263.652	3.63652	1.03764	0.0533119	0.863158	1.80925		0	9.74035e-05	7	0.253873	Mus musculus	0.155	21977.3	negative regulation of transcription from RNA polymerase II promoter,nucleosome assembly,regulation of transcription from RNA polymerase II promoter,nucleosome positioning,histone H3-K4 trimethylation,histone H3-K27 trimethylation	DNA binding,double-stranded DNA binding,RNA binding,calcium ion binding,protein binding,ATP binding,GTP binding,AMP binding,chromatin DNA binding,dATP binding,ADP binding	nuclear nucleosome,nucleus,nuclear heterochromatin,extracellular exosome,nucleolus	sp	1	2	uniprot_mouse_proteome	>sp|P43274|H14_MOUSE Histone H1.4 OS=Mus musculus GN=Hist1h1e PE=1 SV=2	(M)[0].[1]SETAPAAPAAPAPAEKTPVK.(K)	1	2	_SETAPAAPAAPAPAEK[Acetyl (K)]TPVK_.2|_SETAPAAPAAPAPAEK[Acetyl (K)]TPVK_.3
P26443	Glud1	P26443	DHE3_MOUSE	Glutamate dehydrogenase 1, mitochondrial	TRUE	T2KO_Male / WT_Male	T2KO_Male	WT_Male	4	_GASIVEDK[Acetyl (K)]LVEDLK_		P26443	K84	Glud1_K84	57234.7	660169	3.52787	3.52787	1053.44	11.5344	0.822758	-0.28146	0.0737377	3.80933		0	9.79419e-05	3	0.12881	Mus musculus	0.315	61336.8	glutamate biosynthetic process,glutamate catabolic process,glutamine metabolic process,long-term memory,response to aluminum ion,cerebellum development,positive regulation of insulin secretion,oxidation-reduction process,tricarboxylic acid metabolic process	glutamate dehydrogenase (NAD+) activity,glutamate dehydrogenase [NAD(P)+] activity,protein binding,ATP binding,GTP binding,enzyme binding,ADP binding,NAD+ binding,leucine binding	cytoplasm,mitochondrion,mitochondrial inner membrane,mitochondrial matrix	sp	1	1	uniprot_mouse_proteome	>sp|P26443|DHE3_MOUSE Glutamate dehydrogenase 1, mitochondrial OS=Mus musculus GN=Glud1 PE=1 SV=1	(R)[75].[76]GASIVEDKLVEDLK.(T)	1	1	_GASIVEDK[Acetyl (K)]LVEDLK_.2
G3X9L6;Q9DCX2	Gm10250;Atp5h	G3X9L6;Q9DCX2	G3X9L6_MOUSE;ATP5H_MOUSE	MCG55033;ATP synthase subunit d, mitochondrial	TRUE	T2KO_Male / WT_Male	T2KO_Male	WT_Male	8	_YNALK[Acetyl (K)]IPVPEDK_	Q9DCX2	Q9DCX2	K78	Atp5h_K78	364729	1.26449e+06	1.79365	1.79365	246.692	3.46692				1.79365	Not normalized	0	0.000100492	7	0.241202	Mus musculus	46.9%;46.6%	18621.27;18749.45	ATP synthesis coupled proton transport,Requires Ontology;ATP synthesis coupled proton transport,Requires Ontology	proton-transporting ATP synthase activity, rotational mechanism;ATPase activity,proton-transporting ATP synthase activity, rotational mechanism	mitochondrial proton-transporting ATP synthase, stator stalk;mitochondrial proton-transporting ATP synthase, stator stalk,nucleoplasm,mitochondrion,mitochondrial inner membrane,mitochondrial proton-transporting ATP synthase complex,cytosol,myelin sheath,extracellular exosome	tr;sp	4;1	1;3	uniprot_mouse_proteome	>tr|G3X9L6|G3X9L6_MOUSE MCG55033 OS=Mus musculus GN=Gm10250 PE=4 SV=1;>sp|Q9DCX2|ATP5H_MOUSE ATP synthase subunit d, mitochondrial OS=Mus musculus GN=Atp5h PE=1 SV=3	(K)[72].[73]YNALKIPVPEDK.(Y)	1	2	_YNALK[Acetyl (K)]IPVPEDK_.2|_YNALK[Acetyl (K)]IPVPEDK_.3
A2AN08;A2AN08-3;A2AN08-5	Ubr4	A2AN08;A2AN08-3;A2AN08-5	UBR4_MOUSE	E3 ubiquitin-protein ligase UBR4;Isoform 3 of E3 ubiquitin-protein ligase UBR4;Isoform 5 of E3 ubiquitin-protein ligase UBR4	TRUE	T2KO_Male / WT_Male	T2KO_Male	WT_Male	4	_EDGSC[Carbamidomethyl (C)]LALVK[Acetyl (K)]R_	A2AN08	A2AN08	K1728	Ubr4_K1728	0.589657	4670.2	12.9513	12.9513	791920	7920.2	1.07528	0.104718	0.923006	12.8466		0	0.000107707	3	0.465916	Mus musculus	0%;0%-3;0%-5	572289.85;572289.85-3;572289.85-5	protein ubiquitination involved in ubiquitin-dependent protein catabolic process;;	ubiquitin-protein transferase activity,protein binding,calmodulin binding,zinc ion binding;;	nucleoplasm,centrosome,cytosol,membrane,integral component of membrane;;	sp	1;;	1;;	uniprot_mouse_proteome	>sp|A2AN08|UBR4_MOUSE E3 ubiquitin-protein ligase UBR4 OS=Mus musculus GN=Ubr4 PE=1 SV=1;>sp|A2AN08-3|UBR4_MOUSE Isoform 3 of E3 ubiquitin-protein ligase UBR4 OS=Mus musculus GN=Ubr4;>sp|A2AN08-5|UBR4_MOUSE Isoform 5 of E3 ubiquitin-protein ligase UBR4 OS=Mus musculus GN=Ubr4	(K)[1717].[1718]EDGSCLALVKR.(T)	1	1	_EDGSC[Carbamidomethyl (C)]LALVK[Acetyl (K)]R_.2
P14206	Rpsa	P14206	RSSA_MOUSE	40S ribosomal protein SA	TRUE	T2KO_Male / WT_Male	T2KO_Male	WT_Male	4	_SDGIYIINLK[Acetyl (K)]R_		P14206	K52	Rpsa_K52	3632.4	29656.8	3.02937	3.02937	716.452	8.16452	0.86982	-0.201212	0.768593	3.23058		0	0.000110652	3	0.110647	Mus musculus	0.268	32838.1	ribosomal small subunit assembly,endonucleolytic cleavage in ITS1 to separate SSU-rRNA from 5.8S rRNA and LSU-rRNA from tricistronic rRNA transcript (SSU-rRNA, 5.8S rRNA, LSU-rRNA),endonucleolytic cleavage to generate mature 3'-end of SSU-rRNA from (SSU-rRNA, 5.8S rRNA, LSU-rRNA),rRNA export from nucleus,translation,epithelial cell differentiation,cell-cell adhesion	RNA binding,structural constituent of ribosome,laminin receptor activity,ribosome binding,laminin binding	basement membrane,nucleus,cytoplasm,plasma membrane,small ribosomal subunit,membrane,cytosolic small ribosomal subunit,90S preribosome,neuronal cell body,extracellular exosome	sp	1	4	uniprot_mouse_proteome	>sp|P14206|RSSA_MOUSE 40S ribosomal protein SA OS=Mus musculus GN=Rpsa PE=1 SV=4	(K)[41].[42]SDGIYIINLKR.(T)	1	1	_SDGIYIINLK[Acetyl (K)]R_.2
P62806	Hist1h4a	P62806	H4_MOUSE	Histone H4	TRUE	T2KO_Male / WT_Male	T2KO_Male	WT_Male	8	_TVTAM[Oxidation (M)]DVVYALK[Acetyl (K)]R_		P62806	K92	Hist1h4a_K92	18184.8	170936	3.23265	3.23265	839.994	9.39994	1.28846	0.365643	0.935952	2.86701		0	0.000123437	7	0.491982	Mus musculus	0.621	11367.3	chromatin silencing at rDNA,nucleosome assembly,DNA replication-dependent nucleosome assembly,DNA replication-independent nucleosome assembly,DNA-templated transcription, initiation,DNA methylation on cytosine,negative regulation of megakaryocyte differentiation,positive regulation of gene expression, epigenetic,protein heterotetramerization	DNA binding,RNA binding,protein binding,protein domain specific binding,histone binding,protein heterodimerization activity	nuclear chromosome,nuclear chromosome, telomeric region,nucleosome,nuclear nucleosome,nucleus,nucleoplasm,membrane,extracellular matrix,protein complex,extracellular exosome	sp	1	2	uniprot_mouse_proteome	>sp|P62806|H4_MOUSE Histone H4 OS=Mus musculus GN=Hist1h4a PE=1 SV=2	(K)[79].[80]TVTAMDVVYALKR.(Q)	1	2	_TVTAM[Oxidation (M)]DVVYALK[Acetyl (K)]R_.3|_TVTAM[Oxidation (M)]DVVYALK[Acetyl (K)]R_.2
P05202	Got2	P05202	AATM_MOUSE	Aspartate aminotransferase, mitochondrial	TRUE	T2KO_Male / WT_Male	T2KO_Male	WT_Male	8	_ASAELALGENNEVLK[Acetyl (K)]SGR_		P05202	K122	Got2_K122	234.503	10067	5.42388	5.42388	4192.91	42.9291	0.938615	-0.0913944	0.868122	5.51528		0	0.000127125	7	0.934797	Mus musculus	0.391	47411.4	2-oxoglutarate metabolic process,oxaloacetate metabolic process,aspartate metabolic process,aspartate biosynthetic process,aspartate catabolic process,glutamate metabolic process,fatty acid transport,glutamate catabolic process to aspartate,glutamate catabolic process to 2-oxoglutarate,response to ethanol,L-kynurenine metabolic process	RNA binding,L-aspartate:2-oxoglutarate aminotransferase activity,phospholipid binding,kynurenine-oxoglutarate transaminase activity,amino acid binding,enzyme binding,pyridoxal phosphate binding,protein homodimerization activity,L-phenylalanine:2-oxoglutarate aminotransferase activity	mitochondrion,mitochondrial inner membrane,mitochondrial matrix,plasma membrane,cell surface,perikaryon,myelin sheath,protein complex,extracellular exosome	sp	1	1	uniprot_mouse_proteome	>sp|P05202|AATM_MOUSE Aspartate aminotransferase, mitochondrial OS=Mus musculus GN=Got2 PE=1 SV=1	(K)[106].[107]ASAELALGENNEVLKSGR.(F)	1	2	_ASAELALGENNEVLK[Acetyl (K)]SGR_.2|_ASAELALGENNEVLK[Acetyl (K)]SGR_.3
Q8K1R3;Q8K1R3-2	Pnpt1	Q8K1R3;Q8K1R3-2	PNPT1_MOUSE	Polyribonucleotide nucleotidyltransferase 1, mitochondrial;Isoform 2 of Polyribonucleotide nucleotidyltransferase 1, mitochondrial	TRUE	T2KO_Male / WT_Male	T2KO_Male	WT_Male	8	_IFTPSAEIVK[Acetyl (K)]YTK_	Q8K1R3	Q8K1R3	K285	Pnpt1_K285	11782.7	76307.4	2.69516	2.69516	547.624	6.47624				2.69516	Not normalized	0	0.000143586	7	0.43573	Mus musculus	3.2%;3.2%-2	85682.68;85682.68-2	mitochondrial RNA catabolic process,mitochondrial mRNA catabolic process,positive regulation of mitochondrial RNA catabolic process,mitochondrial RNA 5'-end processing,mitochondrial RNA 3'-end processing,RNA catabolic process,mRNA catabolic process,cellular response to oxidative stress,cellular response to interferon-beta,RNA import into mitochondrion,rRNA import into mitochondrion,regulation of …	3'-5'-exoribonuclease activity,RNA binding,polyribonucleotide nucleotidyltransferase activity,poly(U) RNA binding,poly(G) binding,miRNA binding;	nucleus,cytoplasm,mitochondrion,mitochondrial intermembrane space,endoplasmic reticulum membrane,cytosol,polysomal ribosome,mitochondrial degradosome;	sp	1;	1;	uniprot_mouse_proteome	>sp|Q8K1R3|PNPT1_MOUSE Polyribonucleotide nucleotidyltransferase 1, mitochondrial OS=Mus musculus GN=Pnpt1 PE=1 SV=1;>sp|Q8K1R3-2|PNPT1_MOUSE Isoform 2 of Polyribonucleotide nucleotidyltransferase 1, mitochondrial OS=Mus musculus GN=Pnpt1	(K)[274].[275]IFTPSAEIVKYTK.(I)	1	2	_IFTPSAEIVK[Acetyl (K)]YTK_.2|_IFTPSAEIVK[Acetyl (K)]YTK_.3
Q9WTP7	Ak3	Q9WTP7	KAD3_MOUSE	GTP:AMP phosphotransferase AK3, mitochondrial	TRUE	T2KO_Male / WT_Male	T2KO_Male	WT_Male	8	_EDDKPETVIK[Acetyl (K)]R_		Q9WTP7	K171	Ak3_K171	277606	691774	1.31726	1.31726	149.193	2.49193	0.944645	-0.0821563	0.91065	1.39942		0	0.000169265	7	0.197155	Mus musculus	0.41	25426.3	AMP metabolic process,GTP metabolic process,ITP metabolic process,UTP metabolic process,nucleotide phosphorylation	adenylate kinase activity,ATP binding,GTP binding,nucleoside triphosphate adenylate kinase activity	mitochondrion,mitochondrial matrix	sp	1	3	uniprot_mouse_proteome	>sp|Q9WTP7|KAD3_MOUSE GTP:AMP phosphotransferase AK3, mitochondrial OS=Mus musculus GN=Ak3 PE=1 SV=3	(R)[160].[161]EDDKPETVIKR.(L)	1	2	_EDDKPETVIK[Acetyl (K)]R_.3|_EDDKPETVIK[Acetyl (K)]R_.2
P31786	Dbi	P31786	ACBP_MOUSE	Acyl-CoA-binding protein	TRUE	T2KO_Male / WT_Male	T2KO_Male	WT_Male	8	_[Acetyl (Protein N-term)]SQAEFDKAAEEVK[Acetyl (K)]R_		P31786	K14	Dbi_K14	5691.25	352077	5.951	5.951	6086.29	61.8629	0.53865	-0.89258	0.544034	6.84358		0	0.000178112	7	1.29464	Mus musculus	0.839	10000.4	behavioral fear response,hair follicle development,triglyceride metabolic process,transport,learning or memory,lateral ventricle development,regulation of synaptic transmission, GABAergic,phosphatidylcholine acyl-chain remodeling,skin development,long-term synaptic potentiation	lipid binding,long-chain fatty acyl-CoA binding,protein dimerization activity	extracellular space,mitochondrion,Golgi apparatus,synaptic vesicle,extracellular exosome,perinuclear endoplasmic reticulum	sp	1	2	uniprot_mouse_proteome	>sp|P31786|ACBP_MOUSE Acyl-CoA-binding protein OS=Mus musculus GN=Dbi PE=1 SV=2	(M)[0].[1]SQAEFDKAAEEVKR.(L)	1	2	_[Acetyl (Protein N-term)]SQAEFDKAAEEVK[Acetyl (K)]R_.3|_[Acetyl (Protein N-term)]SQAEFDKAAEEVK[Acetyl (K)]R_.2
Q91VB8	Hba-a2	Q91VB8	Q91VB8_MOUSE	Alpha globin 1	TRUE	T2KO_Male / WT_Male	T2KO_Male	WT_Male	4	_VLSGEDK[Acetyl (K)]SNIK_		Q91VB8	K8	Hba-a2_K8	81654.4	414019	2.3421	2.3421	407.038	5.07038	0.759114	-0.397611	0.456236	2.73971		0	0.00018835	3	0.107287	Mus musculus	0.93	15112.2				tr	1	1	uniprot_mouse_proteome	>tr|Q91VB8|Q91VB8_MOUSE Alpha globin 1 OS=Mus musculus GN=Hba-a2 PE=1 SV=1	(M)[0].[1]VLSGEDKSNIK.(A)	1	1	_VLSGEDK[Acetyl (K)]SNIK_.2
Q91X83	Mat1a	Q91X83	METK1_MOUSE	S-adenosylmethionine synthase isoform type-1	TRUE	T2KO_Male / WT_Male	T2KO_Male	WT_Male	4	_WVAK[Acetyl (K)]SLVK_		Q91X83	K304	Mat1a_K304	54448.5	177554	1.7053	1.7053	226.096	3.26096	0.98157	-0.0268363	0.895312	1.73213		0	0.000200247	3	0.0762032	Mus musculus	0.263	43508.6	S-adenosylmethionine biosynthetic process,one-carbon metabolic process,methionine catabolic process,protein homotetramerization	methionine adenosyltransferase activity,ATP binding,identical protein binding,metal ion binding	cytosol	sp	1	1	uniprot_mouse_proteome	>sp|Q91X83|METK1_MOUSE S-adenosylmethionine synthase isoform type-1 OS=Mus musculus GN=Mat1a PE=1 SV=1	(R)[299].[300]WVAKSLVK.(A)	1	1	_WVAK[Acetyl (K)]SLVK_.2
P43274	Hist1h1e	P43274	H14_MOUSE	Histone H1.4	TRUE	T2KO_Male / WT_Male	T2KO_Male	WT_Male	8	_[Acetyl (Protein N-term)]SETAPAAPAAPAPAEK[Acetyl (K)]TPVK_		P43274	K17	Hist1h1e_K17	626049	2.42129e+06	1.95143	1.95143	286.758	3.86758	1.03764	0.0533119	0.863158	1.89812		0	0.000207856	7	0.298729	Mus musculus	0.155	21977.3	negative regulation of transcription from RNA polymerase II promoter,nucleosome assembly,regulation of transcription from RNA polymerase II promoter,nucleosome positioning,histone H3-K4 trimethylation,histone H3-K27 trimethylation	DNA binding,double-stranded DNA binding,RNA binding,calcium ion binding,protein binding,ATP binding,GTP binding,AMP binding,chromatin DNA binding,dATP binding,ADP binding	nuclear nucleosome,nucleus,nuclear heterochromatin,extracellular exosome,nucleolus	sp	1	2	uniprot_mouse_proteome	>sp|P43274|H14_MOUSE Histone H1.4 OS=Mus musculus GN=Hist1h1e PE=1 SV=2	(M)[0].[1]SETAPAAPAAPAPAEKTPVK.(K)	1	2	_[Acetyl (Protein N-term)]SETAPAAPAAPAPAEK[Acetyl (K)]TPVK_.3|_[Acetyl (Protein N-term)]SETAPAAPAAPAPAEK[Acetyl (K)]TPVK_.2
P05064	Aldoa	P05064	ALDOA_MOUSE	Fructose-bisphosphate aldolase A	TRUE	T2KO_Male / WT_Male	T2KO_Male	WT_Male	8	_GILAADESTGSIAK[Acetyl (K)]R_		P05064	K42	Aldoa_K42	2477.32	93377.7	5.23623	5.23623	3669.3	37.693	0.982083	-0.0260828	0.888893	5.26231		0	0.000210824	7	1.08433	Mus musculus	0.17	39355.9	fructose metabolic process,glycolytic process,ATP biosynthetic process,striated muscle contraction,regulation of cell shape,fructose 1,6-bisphosphate metabolic process,muscle cell cellular homeostasis,protein homotetramerization,glycolytic process through fructose-6-phosphate	protease binding,RNA binding,fructose-bisphosphate aldolase activity,cytoskeletal protein binding,identical protein binding,cadherin binding,fructose binding	extracellular space,nucleus,cytosol,actin cytoskeleton,membrane,Z disc,M band,sperm fibrous sheath,myelin sheath,protein complex,extracellular exosome	sp	1	2	uniprot_mouse_proteome	>sp|P05064|ALDOA_MOUSE Fructose-bisphosphate aldolase A OS=Mus musculus GN=Aldoa PE=1 SV=2	(K)[27].[28]GILAADESTGSIAKR.(L)	1	2	_GILAADESTGSIAK[Acetyl (K)]R_.2|_GILAADESTGSIAK[Acetyl (K)]R_.3
O35488	Slc27a2	O35488	S27A2_MOUSE	Very long-chain acyl-CoA synthetase	TRUE	T2KO_Male / WT_Male	T2KO_Male	WT_Male	8	_SK[Acetyl (K)]FSASQFWDDC[Carbamidomethyl (C)]R_		O35488	K291	Slc27a2_K291	223.664	23280.9	6.70167	6.70167	10308.9	104.089	1.08681	0.120094	0.938378	6.58158		0	0.00022774	7	1.34818	Mus musculus	0.181	70422.6	very long-chain fatty acid metabolic process,fatty acid alpha-oxidation,long-chain fatty acid metabolic process,fatty acid beta-oxidation,bile acid biosynthetic process,fatty acid transport,very long-chain fatty acid catabolic process,long-chain fatty acid import,methyl-branched fatty acid metabolic process	long-chain fatty acid-CoA ligase activity,receptor binding,ATP binding,fatty acid transporter activity,enzyme binding,very long-chain fatty acid-CoA ligase activity,phytanate-CoA ligase activity,pristanate-CoA ligase activity,decanoate--CoA ligase activity	mitochondrion,peroxisome,peroxisomal membrane,integral component of peroxisomal membrane,endoplasmic reticulum,endoplasmic reticulum lumen,endoplasmic reticulum membrane,integral component of endoplasmic reticulum membrane,extracellular exosome	sp	1	2	uniprot_mouse_proteome	>sp|O35488|S27A2_MOUSE Very long-chain acyl-CoA synthetase OS=Mus musculus GN=Slc27a2 PE=1 SV=2	(R)[288].[289]SKFSASQFWDDCR.(K)	1	2	_SK[Acetyl (K)]FSASQFWDDC[Carbamidomethyl (C)]R_.2|_SK[Acetyl (K)]FSASQFWDDC[Carbamidomethyl (C)]R_.3
Q9JHI5	Ivd	Q9JHI5	IVD_MOUSE	Isovaleryl-CoA dehydrogenase, mitochondrial	TRUE	T2KO_Male / WT_Male	T2KO_Male	WT_Male	8	_HTISK[Acetyl (K)]FLQENLAPK_		Q9JHI5	K56	Ivd_K56	382167	1363375	1.83491	1.83491	256.748	3.56748	0.998813	-0.001714	0.827456	1.83662		0	0.000230524	7	0.317712	Mus musculus	0.226	46325.4	leucine catabolic process,fatty acid beta-oxidation using acyl-CoA dehydrogenase	isovaleryl-CoA dehydrogenase activity,flavin adenine dinucleotide binding	nucleoplasm,mitochondrion,mitochondrial matrix,mitochondrial membrane	sp	1	1	uniprot_mouse_proteome	>sp|Q9JHI5|IVD_MOUSE Isovaleryl-CoA dehydrogenase, mitochondrial OS=Mus musculus GN=Ivd PE=1 SV=1	(R)[50].[51]HTISKFLQENLAPK.(A)	1	2	_HTISK[Acetyl (K)]FLQENLAPK_.3|_HTISK[Acetyl (K)]FLQENLAPK_.2
Q9CZN7	Shmt2	Q9CZN7	Q9CZN7_MOUSE	Serine hydroxymethyltransferase	TRUE	T2KO_Male / WT_Male	T2KO_Male	WT_Male	8	_NAQAM[Oxidation (M)]ADALLK[Acetyl (K)]R_		Q9CZN7	K367	Shmt2_K367	33534.8	98125.9	1.54897	1.54897	192.609	2.92609	0.870341	-0.200347	0.456236	1.74932		0	0.000254454	7	0.248806	Mus musculus	0.313	55758.7	glycine metabolic process,L-serine metabolic process,L-serine biosynthetic process,one-carbon metabolic process,positive regulation of cell proliferation,glycine biosynthetic process from serine,response to type I interferon,tetrahydrofolate interconversion,tetrahydrofolate metabolic process,protein tetramerization,protein homotetramerization,protein K63-linked deubiquitination	chromatin binding,glycine hydroxymethyltransferase activity,L-allo-threonine aldolase activity,amino acid binding,pyridoxal phosphate binding,identical protein binding	nucleus,cytoplasm,mitochondrion,mitochondrial inner membrane,mitochondrial intermembrane space,mitochondrial matrix,microtubule cytoskeleton,mitochondrial nucleoid,extracellular exosome,BRISC complex	tr	1	1	uniprot_mouse_proteome	>tr|Q9CZN7|Q9CZN7_MOUSE Serine hydroxymethyltransferase OS=Mus musculus GN=Shmt2 PE=1 SV=1	(R)[355].[356]NAQAMADALLKR.(G)	1	2	_NAQAM[Oxidation (M)]ADALLK[Acetyl (K)]R_.2|_NAQAM[Oxidation (M)]ADALLK[Acetyl (K)]R_.3
H7BWY3;Q3UEG6	Agxt2	H7BWY3;Q3UEG6	H7BWY3_MOUSE;AGT2_MOUSE	Alanine--glyoxylate aminotransferase 2, mitochondrial;Alanine--glyoxylate aminotransferase 2, mitochondrial	TRUE	T2KO_Male / WT_Male	T2KO_Male	WT_Male	8	_NSQEVGTYM[Oxidation (M)]LLK[Acetyl (K)]FAK_	Q3UEG6	Q3UEG6	K416	Agxt2_K416	447.726	22884	5.67558	5.67558	5011.15	51.1115				5.67558	Not normalized	0	0.000271941	7	1.51448	Mus musculus	10.7%;11.3%	60100.47;57114.99	;glyoxylate catabolic process,glycine biosynthetic process, by transamination of glyoxylate,L-alanine catabolic process, by transamination,positive regulation of nitric oxide biosynthetic process	;alanine-glyoxylate transaminase activity,pyridoxal phosphate binding,identical protein binding,(R)-3-amino-2-methylpropionate-pyruvate transaminase activity	;mitochondrion	tr;sp	1	1	uniprot_mouse_proteome	>tr|H7BWY3|H7BWY3_MOUSE Alanine--glyoxylate aminotransferase 2, mitochondrial OS=Mus musculus GN=Agxt2 PE=1 SV=1;>sp|Q3UEG6|AGT2_MOUSE Alanine--glyoxylate aminotransferase 2, mitochondrial OS=Mus musculus GN=Agxt2 PE=1 SV=1	(R)[431].[432]NSQEVGTYMLLKFAK.(L);(R)[403].[404]NSQEVGTYMLLKFAK.(L)	1	2	_NSQEVGTYM[Oxidation (M)]LLK[Acetyl (K)]FAK_.2|_NSQEVGTYM[Oxidation (M)]LLK[Acetyl (K)]FAK_.3
A0A087WSQ0;F6PX41;F8WID3;P01108	Myc	A0A087WSQ0;F6PX41;F8WID3;P01108	A0A087WSQ0_MOUSE;F6PX41_MOUSE;F8WID3_MOUSE;MYC_MOUSE	Myc proto-oncogene protein	TRUE	T2KO_Male / WT_Male	T2KO_Male	WT_Male	4	_LVSEK[Acetyl (K)]LASYQAAR_	P01108	P01108	K149	Myc_K149	0.819437	5593.6	12.7369	12.7369	682515	6826.15				12.7369	Not normalized	0	0.000290164	3	0.648904	Mus musculus	0%;0%;0%;0%	50550;50531.97;50660.1;48971.2	;;;negative regulation of transcription from RNA polymerase II promoter,MAPK cascade,branching involved in ureteric bud morphogenesis,B cell apoptotic process,positive regulation of mesenchymal cell proliferation,positive regulation of B cell apoptotic process,chromatin remodeling,regulation of transcription, DNA-templated,transcription from RNA polymerase II promoter,cellular iron ion homeostasi…	;;;RNA polymerase II core promoter proximal region sequence-specific DNA binding,RNA polymerase II core promoter sequence-specific DNA binding,RNA polymerase II transcription factor activity, sequence-specific DNA binding,core promoter proximal region sequence-specific DNA binding,transcriptional activator activity, RNA polymerase II core promoter proximal region sequence-specific binding,DNA bin…	;;;nuclear chromatin,nucleus,nucleoplasm,nuclear euchromatin,nucleolus,spindle,nuclear body,axon,protein complex,perinuclear region of cytoplasm	tr;tr;tr;sp	1	1	uniprot_mouse_proteome	>tr|A0A087WSQ0|A0A087WSQ0_MOUSE Myc proto-oncogene protein OS=Mus musculus GN=Myc PE=1 SV=1;>tr|F6PX41|F6PX41_MOUSE Myc proto-oncogene protein OS=Mus musculus GN=Myc PE=1 SV=1;>tr|F8WID3|F8WID3_MOUSE Myc proto-oncogene protein OS=Mus musculus GN=Myc PE=1 SV=1;>sp|P01108|MYC_MOUSE Myc proto-oncogene protein OS=Mus musculus GN=Myc PE=1 SV=1	(K)[157].[158]LVSEKLASYQAAR.(K);(K)[157].[158]LVSEKLASYQAAR.(K);(K)[158].[159]LVSEKLASYQAAR.(K);(K)[143].[144]LVSEKLASYQAAR.(K)	1	1	_LVSEK[Acetyl (K)]LASYQAAR_.2
Q9EQF5	Dpys	Q9EQF5	DPYS_MOUSE	Dihydropyrimidinase	TRUE	T2KO_Male / WT_Male	T2KO_Male	WT_Male	4	_GEVTTLK[Acetyl (K)]AR_		Q9EQF5	K501	Dpys_K501	6409.7	249627	5.28337	5.28337	3794.52	38.9452	0.874158	-0.194035	0.794147	5.47741		0	0.000294664	3	0.271844	Mus musculus	0.139	56724.8	pyrimidine nucleobase catabolic process,thymine catabolic process,uracil catabolic process,beta-alanine metabolic process,protein homooligomerization,protein homotetramerization	uracil binding,thymine binding,dihydropyrimidinase activity,zinc ion binding,amino acid binding,phosphoprotein binding	cytosol,extracellular exosome	sp	1	2	uniprot_mouse_proteome	>sp|Q9EQF5|DPYS_MOUSE Dihydropyrimidinase OS=Mus musculus GN=Dpys PE=1 SV=2	(K)[493].[494]GEVTTLKAR.(E)	1	1	_GEVTTLK[Acetyl (K)]AR_.2
P97807;P97807-2	Fh	P97807;P97807-2	FUMH_MOUSE	Fumarate hydratase, mitochondrial;Isoform Cytoplasmic of Fumarate hydratase, mitochondrial	TRUE	T2KO_Male / WT_Male	T2KO_Male	WT_Male	8	_VPTDK[Acetyl (K)]YYGAQTVR_	P97807	P97807	K63	Fh_K63	155549	503972	1.69597	1.69597	223.995	3.23995	0.895295	-0.159566	0.940138	1.85554		0	0.000340245	7	0.241688	Mus musculus	9.9%;9.9%-2	54356.73;54356.73-2	tricarboxylic acid cycle,fumarate metabolic process,malate metabolic process,homeostasis of number of cells within a tissue;	fumarate hydratase activity;	mitochondrion,tricarboxylic acid cycle enzyme complex,extracellular exosome;	sp	1;	3;	uniprot_mouse_proteome	>sp|P97807|FUMH_MOUSE Fumarate hydratase, mitochondrial OS=Mus musculus GN=Fh PE=1 SV=3;>sp|P97807-2|FUMH_MOUSE Isoform Cytoplasmic of Fumarate hydratase, mitochondrial OS=Mus musculus GN=Fh	(K)[57].[58]VPTDKYYGAQTVR.(S);(K)[17].[18]VPTDKYYGAQTVR.(S)	1	2	_VPTDK[Acetyl (K)]YYGAQTVR_.2|_VPTDK[Acetyl (K)]YYGAQTVR_.3
Q8BMJ2	Lars	Q8BMJ2	SYLC_MOUSE	Leucine--tRNA ligase, cytoplasmic	TRUE	T2KO_Male / WT_Male	T2KO_Male	WT_Male	4	_VIASELGSLPELK[Acetyl (K)]K_		Q8BMJ2	K985	Lars_K985	0.719353	4017.69	12.4474	12.4474	558415	5585.15	0.995337	-0.00674333	0.923006	12.4541		0	0.000343893	3	0.64244	Mus musculus	0.009	134192	glutaminyl-tRNA aminoacylation,leucyl-tRNA aminoacylation,valyl-tRNA aminoacylation,regulation of translational fidelity,protein targeting to lysosome,regulation of cell size,negative regulation of autophagy,cellular response to amino acid starvation,positive regulation of GTPase activity,cellular response to amino acid stimulus,cellular response to leucine,positive regulation of TORC1 signaling,…	aminoacyl-tRNA editing activity,glutamine-tRNA ligase activity,leucine-tRNA ligase activity,valine-tRNA ligase activity,GTPase activator activity,ATP binding	cytoplasm,lysosome,endoplasmic reticulum,endomembrane system,nuclear body,aminoacyl-tRNA synthetase multienzyme complex,cytosol	sp	1	2	uniprot_mouse_proteome	>sp|Q8BMJ2|SYLC_MOUSE Leucine--tRNA ligase, cytoplasmic OS=Mus musculus GN=Lars PE=1 SV=2	(K)[971].[972]VIASELGSLPELKK.(Y)	1	1	_VIASELGSLPELK[Acetyl (K)]K_.2
O88844	Idh1	O88844	IDHC_MOUSE	Isocitrate dehydrogenase [NADP] cytoplasmic	TRUE	T2KO_Male / WT_Male	T2KO_Male	WT_Male	8	_RVEEFK[Acetyl (K)]LK_		O88844	K87	Idh1_K87	13830.4	47676.1	1.78542	1.78542	244.719	3.44719	1.10183	0.139898	0.794147	1.64552		0	0.000348704	7	0.32523	Mus musculus	0.372	46674.4	glyoxylate cycle,tricarboxylic acid cycle,isocitrate metabolic process,2-oxoglutarate metabolic process,glutathione metabolic process,response to oxidative stress,female gonad development,response to steroid hormone,regulation of phospholipid catabolic process,regulation of phospholipid biosynthetic process	magnesium ion binding,isocitrate dehydrogenase activity,isocitrate dehydrogenase (NADP+) activity,receptor binding,protein homodimerization activity,cadherin binding,NADP binding,NAD binding,(R)-2-hydroxyglutarate dehydrogenase activity	cytoplasm,mitochondrion,peroxisome,cytosol,extracellular exosome	sp	1	2	uniprot_mouse_proteome	>sp|O88844|IDHC_MOUSE Isocitrate dehydrogenase [NADP] cytoplasmic OS=Mus musculus GN=Idh1 PE=1 SV=2	(K)[80].[81]RVEEFKLK.(Q)	1	2	_RVEEFK[Acetyl (K)]LK_.2|_RVEEFK[Acetyl (K)]LK_.3
P31786	Dbi	P31786	ACBP_MOUSE	Acyl-CoA-binding protein	TRUE	T2KO_Male / WT_Male	T2KO_Male	WT_Male	8	_[Acetyl (Protein N-term)]SQAEFDK[Acetyl (K)]AAEEVKR_		P31786	K8	Dbi_K8	484.86	25538	5.71894	5.71894	5167.1	52.671	0.53865	-0.89258	0.544034	6.61152		0	0.000351722	7	1.32074	Mus musculus	0.839	10000.4	behavioral fear response,hair follicle development,triglyceride metabolic process,transport,learning or memory,lateral ventricle development,regulation of synaptic transmission, GABAergic,phosphatidylcholine acyl-chain remodeling,skin development,long-term synaptic potentiation	lipid binding,long-chain fatty acyl-CoA binding,protein dimerization activity	extracellular space,mitochondrion,Golgi apparatus,synaptic vesicle,extracellular exosome,perinuclear endoplasmic reticulum	sp	1	2	uniprot_mouse_proteome	>sp|P31786|ACBP_MOUSE Acyl-CoA-binding protein OS=Mus musculus GN=Dbi PE=1 SV=2	(M)[0].[1]SQAEFDKAAEEVKR.(L)	1	2	_[Acetyl (Protein N-term)]SQAEFDK[Acetyl (K)]AAEEVKR_.2|_[Acetyl (Protein N-term)]SQAEFDK[Acetyl (K)]AAEEVKR_.3
Q91YR1	Twf1	Q91YR1	TWF1_MOUSE	Twinfilin-1	TRUE	T2KO_Male / WT_Male	T2KO_Male	WT_Male	4	_DAFQALEK[Acetyl (K)]LSK_		Q91YR1	K192	Twf1_K192	1.36962	2827.58	11.0116	11.0116	206351	2064.51	1.00123	0.00177737	0.900372	11.0098		0	0.000384387	3	0.59771	Mus musculus	0.057	40079.4	positive regulation of cardiac muscle hypertrophy,peptidyl-tyrosine phosphorylation,negative regulation of actin filament polymerization,sequestering of actin monomers,regulation of actin phosphorylation,barbed-end actin filament capping	actin monomer binding,protein tyrosine kinase activity,protein binding,ATP binding,phosphatidylinositol-4,5-bisphosphate binding,protein complex binding,cadherin binding	cytosol,cell-cell junction,focal adhesion,actin cytoskeleton,myofibril,filopodium,perinuclear region of cytoplasm,ruffle membrane	sp	1	2	uniprot_mouse_proteome	>sp|Q91YR1|TWF1_MOUSE Twinfilin-1 OS=Mus musculus GN=Twf1 PE=1 SV=2	(R)[183].[184]DAFQALEKLSK.(K)	1	1	_DAFQALEK[Acetyl (K)]LSK_.2
Q9CQR4	Acot13	Q9CQR4	ACO13_MOUSE	Acyl-coenzyme A thioesterase 13	TRUE	T2KO_Male / WT_Male	T2KO_Male	WT_Male	8	_VTLVSAAPEK[Acetyl (K)]LIC[Carbamidomethyl (C)]EM[Oxidation (M)]K_		Q9CQR4	K37	Acot13_K37	27782.4	180433	2.69922	2.69922	549.45	6.4945	1.06704	0.093608	0.91065	2.60561		0	0.000390879	7	0.557778	Mus musculus	0.429	15182.8	protein homotetramerization	acyl-CoA hydrolase activity	nucleus,mitochondrion,spindle,cytosol,extracellular exosome	sp	1	1	uniprot_mouse_proteome	>sp|Q9CQR4|ACO13_MOUSE Acyl-coenzyme A thioesterase 13 OS=Mus musculus GN=Acot13 PE=1 SV=1	(K)[26].[27]VTLVSAAPEKLICEMK.(V)	1	2	_VTLVSAAPEK[Acetyl (K)]LIC[Carbamidomethyl (C)]EM[Oxidation (M)]K_.2|_VTLVSAAPEK[Acetyl (K)]LIC[Carbamidomethyl (C)]EM[Oxidation (M)]K_.3
A0A0R4J1V0;Q9JIL4	Pdzk1	A0A0R4J1V0;Q9JIL4	A0A0R4J1V0_MOUSE;NHRF3_MOUSE	Na(+)/H(+) exchange regulatory cofactor NHE-RF3	TRUE	T2KO_Male / WT_Male	T2KO_Male	WT_Male	8	_ETASLK[Acetyl (K)]LLPHQPR_	Q9JIL4	Q9JIL4	K235	Pdzk1_K235	1861.11	51550.8	4.79176	4.79176	2669.9	27.699				4.79176	Not normalized	0	0.000409405	7	0.998737	Mus musculus	3.9%;3.9%	56497.68;56498.66	;transport,carnitine transport,positive regulation of ion transmembrane transport,regulation of anion transport,protein localization to plasma membrane,positive regulation of protein targeting to membrane	;protein binding,PDZ domain binding	;plasma membrane,brush border membrane,extracellular exosome	tr;sp	1	1	uniprot_mouse_proteome	>tr|A0A0R4J1V0|A0A0R4J1V0_MOUSE Na(+)/H(+) exchange regulatory cofactor NHE-RF3 OS=Mus musculus GN=Pdzk1 PE=1 SV=1;>sp|Q9JIL4|NHRF3_MOUSE Na(+)/H(+) exchange regulatory cofactor NHE-RF3 OS=Mus musculus GN=Pdzk1 PE=1 SV=1	(R)[228].[229]ETASLKLLPHQPR.(V)	1	2	_ETASLK[Acetyl (K)]LLPHQPR_.3|_ETASLK[Acetyl (K)]LLPHQPR_.2
P31786	Dbi	P31786	ACBP_MOUSE	Acyl-CoA-binding protein	TRUE	T2KO_Male / WT_Male	T2KO_Male	WT_Male	8	_AKWDSWNK[Acetyl (K)]LK_		P31786	K61	Dbi_K61	10145.9	65263.8	2.68538	2.68538	543.252	6.43252	0.53865	-0.89258	0.544034	3.57796		0	0.000432607	7	0.584227	Mus musculus	0.839	10000.4	behavioral fear response,hair follicle development,triglyceride metabolic process,transport,learning or memory,lateral ventricle development,regulation of synaptic transmission, GABAergic,phosphatidylcholine acyl-chain remodeling,skin development,long-term synaptic potentiation	lipid binding,long-chain fatty acyl-CoA binding,protein dimerization activity	extracellular space,mitochondrion,Golgi apparatus,synaptic vesicle,extracellular exosome,perinuclear endoplasmic reticulum	sp	1	2	uniprot_mouse_proteome	>sp|P31786|ACBP_MOUSE Acyl-CoA-binding protein OS=Mus musculus GN=Dbi PE=1 SV=2	(K)[52].[53]AKWDSWNKLK.(G)	1	2	_AKWDSWNK[Acetyl (K)]LK_.2|_AKWDSWNK[Acetyl (K)]LK_.3
Q8CHT0	Aldh4a1	Q8CHT0	AL4A1_MOUSE	Delta-1-pyrroline-5-carboxylate dehydrogenase, mitochondrial	TRUE	T2KO_Male / WT_Male	T2KO_Male	WT_Male	8	_VAK[Acetyl (K)]FC[Carbamidomethyl (C)]YADK[Acetyl (K)]ALLNR_		Q8CHT0	K92,K98	Aldh4a1_K92,Aldh4a1_K98	161.285	6252.4	5.27672	5.27672	3776.61	38.7661	0.963811	-0.0531781	0.938945	5.3299		0	0.000445856	7	1.67969	Mus musculus	0.183	61840.6	proline catabolic process to glutamate,oxidation-reduction process	1-pyrroline-5-carboxylate dehydrogenase activity,aldehyde dehydrogenase (NAD) activity,identical protein binding	mitochondrion,mitochondrial matrix	sp	1	3	uniprot_mouse_proteome	>sp|Q8CHT0|AL4A1_MOUSE Delta-1-pyrroline-5-carboxylate dehydrogenase, mitochondrial OS=Mus musculus GN=Aldh4a1 PE=1 SV=3	(K)[88].[89]VAKFCYADKALLNR.(A)	1	2	_VAK[Acetyl (K)]FC[Carbamidomethyl (C)]YADK[Acetyl (K)]ALLNR_.3|_VAK[Acetyl (K)]FC[Carbamidomethyl (C)]YADK[Acetyl (K)]ALLNR_.2
Q8K2B3	Sdha	Q8K2B3	SDHA_MOUSE	Succinate dehydrogenase [ubiquinone] flavoprotein subunit, mitochondrial	TRUE	T2KO_Male / WT_Male	T2KO_Male	WT_Male	8	_HTLSYVDIK[Acetyl (K)]TGK_		Q8K2B3	K633	Sdha_K633	106154	308990	1.54141	1.54141	191.078	2.91078	0.885949	-0.174704	0.940415	1.71611		0	0.000466952	7	0.267908	Mus musculus	0.289	72585.4	tricarboxylic acid cycle,succinate metabolic process,mitochondrial electron transport, succinate to ubiquinone,nervous system development,anaerobic respiration,respiratory electron transport chain,oxidation-reduction process	succinate dehydrogenase (ubiquinone) activity,electron carrier activity,flavin adenine dinucleotide binding,succinate dehydrogenase activity	nucleolus,mitochondrion,mitochondrial inner membrane,mitochondrial respiratory chain complex II, succinate dehydrogenase complex (ubiquinone),myelin sheath,plasma membrane succinate dehydrogenase complex	sp	1	1	uniprot_mouse_proteome	>sp|Q8K2B3|SDHA_MOUSE Succinate dehydrogenase [ubiquinone] flavoprotein subunit, mitochondrial OS=Mus musculus GN=Sdha PE=1 SV=1	(K)[623].[624]HTLSYVDIKTGK.(V)	1	2	_HTLSYVDIK[Acetyl (K)]TGK_.3|_HTLSYVDIK[Acetyl (K)]TGK_.2
P08249	Mdh2	P08249	MDHM_MOUSE	Malate dehydrogenase, mitochondrial	TRUE	T2KO_Male / WT_Male	T2KO_Male	WT_Male	8	_IQEAGTEVVK[Acetyl (K)]AK_		P08249	K239	Mdh2_K239	222269	495386	1.15624	1.15624	122.876	2.22876	0.926463	-0.110194	0.899791	1.26644		0	0.000467187	7	0.208955	Mus musculus	0.385	35611.4	carbohydrate metabolic process,tricarboxylic acid cycle,oxaloacetate metabolic process,malate metabolic process,internal protein amino acid acetylation,NADH metabolic process,aerobic respiration	RNA binding,malate dehydrogenase activity,L-malate dehydrogenase activity,protein homodimerization activity,protein self-association,malate dehydrogenase (NADP+) activity	nucleus,mitochondrion,mitochondrial inner membrane,mitochondrial matrix,membrane,myelin sheath,extracellular exosome	sp	1	3	uniprot_mouse_proteome	>sp|P08249|MDHM_MOUSE Malate dehydrogenase, mitochondrial OS=Mus musculus GN=Mdh2 PE=1 SV=3	(R)[228].[229]IQEAGTEVVKAK.(A)	1	2	_IQEAGTEVVK[Acetyl (K)]AK_.2|_IQEAGTEVVK[Acetyl (K)]AK_.3
P55050	Fabp2	P55050	FABPI_MOUSE	Fatty acid-binding protein, intestinal	TRUE	T2KO_Male / WT_Male	T2KO_Male	WT_Male	4	_VDRNENYEK[Acetyl (K)]FMEK_		P55050	K17	Fabp2_K17	0.208969	7831.88	15.1938	15.1938	3.74776e+06	37478.6	0.943268	-0.0842605	0.91074	15.278		0	0.000467559	3	0.870399	Mus musculus	0	15126.2	transport	transporter activity,fatty acid binding	intracellular,cytoplasm	sp	1	2	uniprot_mouse_proteome	>sp|P55050|FABPI_MOUSE Fatty acid-binding protein, intestinal OS=Mus musculus GN=Fabp2 PE=1 SV=2	(K)[7].[8]VDRNENYEKFMEK.(M)	1	1	_VDRNENYEK[Acetyl (K)]FMEK_.3
Q9DBM2	Ehhadh	Q9DBM2	ECHP_MOUSE	Peroxisomal bifunctional enzyme	TRUE	T2KO_Male / WT_Male	T2KO_Male	WT_Male	8	_YSSPTTIATVM[Oxidation (M)]SLSK[Acetyl (K)]R_		Q9DBM2	K459	Ehhadh_K459	3609.19	38384	3.41076	3.41076	963.507	10.6351	1.05268	0.0740652	0.83584	3.33669		0	0.000500857	7	0.774472	Mus musculus	0.336	78301.4	internal protein amino acid acetylation,fatty acid beta-oxidation,acyl-CoA metabolic process	3-hydroxyacyl-CoA dehydrogenase activity,dodecenoyl-CoA delta-isomerase activity,enoyl-CoA hydratase activity,receptor binding,enzyme binding	mitochondrion,peroxisome,cytosol	sp	1	4	uniprot_mouse_proteome	>sp|Q9DBM2|ECHP_MOUSE Peroxisomal bifunctional enzyme OS=Mus musculus GN=Ehhadh PE=1 SV=4	(R)[443].[444]YSSPTTIATVMSLSKR.(I)	1	2	_YSSPTTIATVM[Oxidation (M)]SLSK[Acetyl (K)]R_.3|_YSSPTTIATVM[Oxidation (M)]SLSK[Acetyl (K)]R_.2
P25688	Uox	P25688	URIC_MOUSE	Uricase	TRUE	T2KO_Male / WT_Male	T2KO_Male	WT_Male	8	_NGPPVIHSGIK[Acetyl (K)]DLK_		P25688	K158	Uox_K158	101693	313569	1.62455	1.62455	208.347	3.08347	0.738215	-0.437886	0.107033	2.06244		0	0.000501411	7	0.386348	Mus musculus	0.426	35039.2	purine nucleobase metabolic process,urate catabolic process,oxidation-reduction process	urate oxidase activity	mitochondrion,peroxisome	sp	1	2	uniprot_mouse_proteome	>sp|P25688|URIC_MOUSE Uricase OS=Mus musculus GN=Uox PE=1 SV=2	(R)[146].[147]NGPPVIHSGIKDLK.(V)	1	2	_NGPPVIHSGIK[Acetyl (K)]DLK_.3|_NGPPVIHSGIK[Acetyl (K)]DLK_.2
Q9WUM5	Suclg1	Q9WUM5	SUCA_MOUSE	Succinate--CoA ligase [ADP/GDP-forming] subunit alpha, mitochondrial	TRUE	T2KO_Male / WT_Male	T2KO_Male	WT_Male	8	_HLGLPVFNTVK[Acetyl (K)]EAK_		Q9WUM5	K105	Suclg1_K105	270683	1.15372e+06	2.09161	2.09161	326.223	4.26223	0.963823	-0.0531596	0.943318	2.14477		0	0.000525509	7	0.438154	Mus musculus	0.28	36154.8	tricarboxylic acid cycle	nucleotide binding,RNA binding,succinate-CoA ligase (ADP-forming) activity,succinate-CoA ligase (GDP-forming) activity,cofactor binding	mitochondrion,mitochondrial inner membrane,mitochondrial matrix,cytosol,plasma membrane,extracellular exosome	sp	1	4	uniprot_mouse_proteome	>sp|Q9WUM5|SUCA_MOUSE Succinate--CoA ligase [ADP/GDP-forming] subunit alpha, mitochondrial OS=Mus musculus GN=Suclg1 PE=1 SV=4	(K)[93].[94]HLGLPVFNTVKEAK.(E)	1	2	_HLGLPVFNTVK[Acetyl (K)]EAK_.3|_HLGLPVFNTVK[Acetyl (K)]EAK_.2
P38647	Hspa9	P38647	GRP75_MOUSE	Stress-70 protein, mitochondrial	TRUE	T2KO_Male / WT_Male	T2KO_Male	WT_Male	8	_AQFEGIVTDLIK[Acetyl (K)]R_		P38647	K360	Hspa9_K360	6428.16	100486	3.96645	3.96645	1463.22	15.6322	1.02932	0.0416847	0.91065	3.92476		0	0.00053112	7	0.702392	Mus musculus	0.314	73461.2	protein folding,protein export from nucleus,erythrocyte differentiation,negative regulation of erythrocyte differentiation,negative regulation of hematopoietic stem cell differentiation,negative regulation of hemopoiesis	RNA binding,protein binding,ATP binding,enzyme binding,ubiquitin protein ligase binding,unfolded protein binding	nucleolus,cytoplasm,mitochondrion,mitochondrial matrix,focal adhesion,extracellular matrix,mitochondrial nucleoid,myelin sheath,extracellular exosome	sp	1	3	uniprot_mouse_proteome	>sp|P38647|GRP75_MOUSE Stress-70 protein, mitochondrial OS=Mus musculus GN=Hspa9 PE=1 SV=3	(R)[347].[348]AQFEGIVTDLIKR.(T)	1	2	_AQFEGIVTDLIK[Acetyl (K)]R_.2|_AQFEGIVTDLIK[Acetyl (K)]R_.3
Q91VB8	Hba-a2	Q91VB8	Q91VB8_MOUSE	Alpha globin 1	TRUE	T2KO_Male / WT_Male	T2KO_Male	WT_Male	4	_SNIK[Acetyl (K)]AAWGK_		Q91VB8	K12	Hba-a2_K12	5696.54	97986.6	4.10443	4.10443	1620.11	17.2011	0.759114	-0.397611	0.456236	4.50204		0	0.000547135	3	0.263004	Mus musculus	0.93	15112.2				tr	1	1	uniprot_mouse_proteome	>tr|Q91VB8|Q91VB8_MOUSE Alpha globin 1 OS=Mus musculus GN=Hba-a2 PE=1 SV=1	(K)[7].[8]SNIKAAWGK.(I)	1	1	_SNIK[Acetyl (K)]AAWGK_.2
Q9CQQ7	Atp5f1	Q9CQQ7	AT5F1_MOUSE	ATP synthase F(0) complex subunit B1, mitochondrial	TRUE	T2KO_Male / WT_Male	T2KO_Male	WT_Male	8	_HVVK[Acetyl (K)]SISVQQEK_		Q9CQQ7	K225	Atp5f1_K225	120008	405454	1.75641	1.75641	237.855	3.37855	0.729434	-0.45515	0.902908	2.21156		0	0.000582427	7	0.282954	Mus musculus	0.316	28948.8	ATP synthesis coupled proton transport,substantia nigra development,Requires Ontology	ATPase activity,proton-transporting ATP synthase activity, rotational mechanism	mitochondrial proton-transporting ATP synthase complex, coupling factor F(o),nucleus,nucleoplasm,mitochondrion,mitochondrial inner membrane,mitochondrial proton-transporting ATP synthase complex,membrane,myelin sheath,extracellular exosome	sp	1	1	uniprot_mouse_proteome	>sp|Q9CQQ7|AT5F1_MOUSE ATP synthase F(0) complex subunit B1, mitochondrial OS=Mus musculus GN=Atp5f1 PE=1 SV=1	(K)[220].[221]HVVKSISVQQEK.(E)	1	2	_HVVK[Acetyl (K)]SISVQQEK_.3|_HVVK[Acetyl (K)]SISVQQEK_.2
P22315;Q544X6	Fech	P22315;Q544X6	HEMH_MOUSE;Q544X6_MOUSE	Ferrochelatase, mitochondrial;Ferrochelatase	TRUE	T2KO_Male / WT_Male	T2KO_Male	WT_Male	8	_VM[Oxidation (M)]EK[Acetyl (K)]LGYPNPYR_	Q544X6	Q544X6	K289	Fech_K289	50840.5	166275	1.70952	1.70952	227.053	3.27053	1.02518	0.0358817	0.943318	1.67364		0	0.000630413	7	0.353515	Mus musculus	5.2%;5.2%	47130.37;47421.68	porphyrin-containing compound biosynthetic process,heme biosynthetic process,cholesterol metabolic process,response to light stimulus,detection of UV,regulation of gene expression,regulation of eIF2 alpha phosphorylation by heme,erythrocyte differentiation,very-low-density lipoprotein particle assembly,protoporphyrinogen IX metabolic process,regulation of hemoglobin biosynthetic process,iron ion …	ferrochelatase activity,iron ion binding,protein binding,heme binding,iron-responsive element binding,tetrapyrrole binding,2 iron, 2 sulfur cluster binding;	mitochondrion,mitochondrial inner membrane;	sp;tr	1	2;1	uniprot_mouse_proteome	>sp|P22315|HEMH_MOUSE Ferrochelatase, mitochondrial OS=Mus musculus GN=Fech PE=1 SV=2;>tr|Q544X6|Q544X6_MOUSE Ferrochelatase OS=Mus musculus GN=Fech PE=1 SV=1	(K)[282].[283]VMEKLGYPNPYR.(L);(K)[284].[285]VMEKLGYPNPYR.(L)	1	2	_VM[Oxidation (M)]EK[Acetyl (K)]LGYPNPYR_.2|_VM[Oxidation (M)]EK[Acetyl (K)]LGYPNPYR_.3
Q8R4N0	Clybl	Q8R4N0	CLYBL_MOUSE	Citrate lyase subunit beta-like protein, mitochondrial	TRUE	T2KO_Male / WT_Male	T2KO_Male	WT_Male	8	_AVLYVPGNDEK[Acetyl (K)]K_		Q8R4N0	K55	Clybl_K55	695273	2.18077e+06	1.64918	1.64918	213.656	3.13656	0.983853	-0.0234856	0.943318	1.67267		0	0.000632161	7	0.276843	Mus musculus	0.222	37548.5		magnesium ion binding,malate synthase activity	mitochondrion	sp	1	2	uniprot_mouse_proteome	>sp|Q8R4N0|CLYBL_MOUSE Citrate lyase subunit beta-like protein, mitochondrial OS=Mus musculus GN=Clybl PE=1 SV=2	(R)[43].[44]AVLYVPGNDEKK.(I)	1	2	_AVLYVPGNDEK[Acetyl (K)]K_.2|_AVLYVPGNDEK[Acetyl (K)]K_.3
A0A0M3HEQ0;A0A0U1RPV8;A0A0U1RQA4;J3QMN4;J3QMQ8;Q9JLT4;Q9JLT4-2;Q9JLT4-4	Txnrd2	A0A0M3HEQ0;A0A0U1RPV8;A0A0U1RQA4;J3QMN4;J3QMQ8;Q9JLT4;Q9JLT4-2;Q9JLT4-4	A0A0M3HEQ0_MOUSE;A0A0U1RPV8_MOUSE;A0A0U1RQA4_MOUSE;J3QMN4_MOUSE;J3QMQ8_MOUSE;TRXR2_MOUSE;TRXR2_MOUSE;TRXR2_MOUSE	Thioredoxin reductase 2, mitochondrial;Thioredoxin reductase 2, mitochondrial;Thioredoxin reductase 2, mitochondrial;Thioredoxin reductase 2, mitochondrial;Thioredoxin reductase 2, mitochondrial;Thioredoxin reductase 2, mitochondrial;Isoform 2 of Thioredoxin reductase 2, mitochondrial;Isoform 4 of Thioredoxin reductase 2, mitochondrial	TRUE	T2KO_Male / WT_Male	T2KO_Male	WT_Male	8	_TLNLEK[Acetyl (K)]AGISTNPK_	Q9JLT4	Q9JLT4	K329	Txnrd2_K329	23464.6	66450.4	1.50179	1.50179	183.194	2.83194	1.06888	0.0960956	0.891507	1.4057		0	0.00066532	7	0.340046	Mus musculus	8.9%;9.5%;9.3%;9.6%;9%;9%;9%-2;9%-4	56829.29;53505.61;54739.93;53051.95;56375.62;56602.83;56602.83-2;56602.83-4	;;;;;response to oxygen radical,heart development,hemopoiesis,cell redox homeostasis,oxidation-reduction process,cellular oxidant detoxification;;	;;;;;thioredoxin-disulfide reductase activity,protein binding,electron carrier activity,flavin adenine dinucleotide binding;;	;;;;;mitochondrion,cytosol;;	tr;tr;tr;tr;tr;sp;sp;sp	1;1;1;1;1;1;;	1;1;1;1;1;4;;	uniprot_mouse_proteome	>tr|A0A0M3HEQ0|A0A0M3HEQ0_MOUSE Thioredoxin reductase 2, mitochondrial OS=Mus musculus GN=Txnrd2 PE=1 SV=1;>tr|A0A0U1RPV8|A0A0U1RPV8_MOUSE Thioredoxin reductase 2, mitochondrial OS=Mus musculus GN=Txnrd2 PE=1 SV=1;>tr|A0A0U1RQA4|A0A0U1RQA4_MOUSE Thioredoxin reductase 2, mitochondrial OS=Mus musculus GN=Txnrd2 PE=1 SV=1;>tr|J3QMN4|J3QMN4_MOUSE Thioredoxin reductase 2, mitochondrial OS=Mus musculus…	(R)[325].[326]TLNLEKAGISTNPK.(N);(R)[325].[326]TLNLEKAGISTNPK.(N);(R)[303].[304]TLNLEKAGISTNPK.(N);(R)[322].[323]TLNLEKAGISTNPK.(N);(R)[322].[323]TLNLEKAGISTNPK.(N);(R)[322].[323]TLNLEKAGISTNPK.(N);(R)[289].[290]TLNLEKAGISTNPK.(N);(R)[322].[323]TLNLEKAGISTNPK.(N)	1	2	_TLNLEK[Acetyl (K)]AGISTNPK_.2|_TLNLEK[Acetyl (K)]AGISTNPK_.3
Q571F8	Gls2	Q571F8	GLSL_MOUSE	Glutaminase liver isoform, mitochondrial	TRUE	T2KO_Male / WT_Male	T2KO_Male	WT_Male	8	_IPIHK[Acetyl (K)]FTTALK_		Q571F8	K91	Gls2_K91	32603.5	105358	1.6922	1.6922	223.15	3.2315	0.841423	-0.249097	0.907682	1.9413		0	0.000666789	7	0.348258	Mus musculus	0.118	66365.9	glutamate biosynthetic process,glutamine catabolic process,regulation of apoptotic process,reactive oxygen species metabolic process,positive regulation of protein targeting to mitochondrion	glutaminase activity	mitochondrion,mitochondrial matrix	sp	1	2	uniprot_mouse_proteome	>sp|Q571F8|GLSL_MOUSE Glutaminase liver isoform, mitochondrial OS=Mus musculus GN=Gls2 PE=1 SV=2	(R)[85].[86]IPIHKFTTALK.(A)	1	2	_IPIHK[Acetyl (K)]FTTALK_.3|_IPIHK[Acetyl (K)]FTTALK_.2
P20108	Prdx3	P20108	PRDX3_MOUSE	Thioredoxin-dependent peroxide reductase, mitochondrial	TRUE	T2KO_Male / WT_Male	T2KO_Male	WT_Male	4	_EYFEK[Acetyl (K)]VHQ_		P20108	K254	Prdx3_K254	5018.83	18371.1	1.87202	1.87202	266.044	3.66044	0.901741	-0.149214	0.91065	2.02123		0	0.00067559	3	0.130103	Mus musculus	0.16	28127	maternal placenta development,apoptotic process,response to oxidative stress,mitochondrion organization,positive regulation of cell proliferation,peptidyl-cysteine oxidation,myeloid cell differentiation,response to lipopolysaccharide,negative regulation of kinase activity,cellular response to oxidative stress,cellular response to reactive oxygen species,response to hydrogen peroxide,hydrogen pero…	protein C-terminus binding,thioredoxin peroxidase activity,kinase binding,protein kinase binding,identical protein binding,cysteine-type endopeptidase inhibitor activity involved in apoptotic process	cytoplasm,mitochondrion,early endosome,cytosol,myelin sheath,protein complex,extracellular exosome,IkappaB kinase complex	sp	1	1	uniprot_mouse_proteome	>sp|P20108|PRDX3_MOUSE Thioredoxin-dependent peroxide reductase, mitochondrial OS=Mus musculus GN=Prdx3 PE=1 SV=1	(K)[248].[249]EYFEKVHQ.()	1	1	_EYFEK[Acetyl (K)]VHQ_.2
P84089	Erh	P84089	ERH_MOUSE	Enhancer of rudimentary homolog	TRUE	T2KO_Male / WT_Male	T2KO_Male	WT_Male	4	_[Acetyl (Protein N-term)]SHTILLVQPTK[Acetyl (K)]RPEGR_		P84089	K12	Erh_K12	315.504	15167.6	5.58719	5.58719	4707.4	48.074	0.889195	-0.169428	0.910409	5.75661		0	0.000709389	3	0.431426	Mus musculus	0.212	12258.9	osteoblast differentiation,pyrimidine nucleotide biosynthetic process,cell cycle,positive regulation of Notch signaling pathway	RNA binding,methyl-CpG binding	membrane,midbody,methylosome	sp	1	1	uniprot_mouse_proteome	>sp|P84089|ERH_MOUSE Enhancer of rudimentary homolog OS=Mus musculus GN=Erh PE=1 SV=1	(M)[0].[1]SHTILLVQPTKRPEGR.(T)	1	1	_[Acetyl (Protein N-term)]SHTILLVQPTK[Acetyl (K)]RPEGR_.3
Q9DBM2	Ehhadh	Q9DBM2	ECHP_MOUSE	Peroxisomal bifunctional enzyme	TRUE	T2KO_Male / WT_Male	T2KO_Male	WT_Male	8	_KIITSTLEK[Acetyl (K)]EASK_		Q9DBM2	K344	Ehhadh_K344	14752.6	39825	1.43271	1.43271	169.953	2.69953	1.05268	0.0740652	0.83584	1.35864		0	0.000780455	7	0.28983	Mus musculus	0.336	78301.4	internal protein amino acid acetylation,fatty acid beta-oxidation,acyl-CoA metabolic process	3-hydroxyacyl-CoA dehydrogenase activity,dodecenoyl-CoA delta-isomerase activity,enoyl-CoA hydratase activity,receptor binding,enzyme binding	mitochondrion,peroxisome,cytosol	sp	1	4	uniprot_mouse_proteome	>sp|Q9DBM2|ECHP_MOUSE Peroxisomal bifunctional enzyme OS=Mus musculus GN=Ehhadh PE=1 SV=4	(K)[334].[335]KIITSTLEKEASK.(S)	1	2	_KIITSTLEK[Acetyl (K)]EASK_.2|_KIITSTLEK[Acetyl (K)]EASK_.3
P51881	Slc25a5	P51881	ADT2_MOUSE	ADP/ATP translocase 2	TRUE	T2KO_Male / WT_Male	T2KO_Male	WT_Male	8	_QIFLGGVDK[Acetyl (K)]R_		P51881	K105	Slc25a5_K105	1584.21	81941.9	5.69277	5.69277	5072.43	51.7243	0.960461	-0.0582006	0.827456	5.75097		0	0.000780751	7	1.43265	Mus musculus	0.262	32931.3	chromosome segregation,positive regulation of cell proliferation,ADP transport,ATP transport,regulation of mitochondrial membrane permeability,transmembrane transport,negative regulation of mitochondrial outer membrane permeabilization involved in apoptotic signaling pathway,cellular response to leukemia inhibitory factor	RNA binding,ATP:ADP antiporter activity,ubiquitin protein ligase binding	nucleus,mitochondrion,mitochondrial inner membrane,membrane,integral component of membrane,extracellular matrix,mitochondrial nucleoid,myelin sheath,membrane raft,extracellular exosome,MMXD complex	sp	1	3	uniprot_mouse_proteome	>sp|P51881|ADT2_MOUSE ADP/ATP translocase 2 OS=Mus musculus GN=Slc25a5 PE=1 SV=3	(K)[95].[96]QIFLGGVDKR.(T)	1	2	_QIFLGGVDK[Acetyl (K)]R_.3|_QIFLGGVDK[Acetyl (K)]R_.2
P50247	Ahcy	P50247	SAHH_MOUSE	Adenosylhomocysteinase	TRUE	T2KO_Male / WT_Male	T2KO_Male	WT_Male	8	_[Acetyl (Protein N-term)]SDK[Acetyl (K)]LPYK_		P50247	K4	Ahcy_K4	373809	1.25372e+06	1.74584	1.74584	235.39	3.3539	0.910017	-0.136035	0.943318	1.88188		0	0.000817929	7	0.315778	Mus musculus	0.521	47688.2	one-carbon metabolic process,S-adenosylhomocysteine catabolic process,S-adenosylmethionine cycle	adenosylhomocysteinase activity,copper ion binding,protein binding,protein self-association,NAD binding	cytosol,melanosome,extracellular exosome	sp	1	3	uniprot_mouse_proteome	>sp|P50247|SAHH_MOUSE Adenosylhomocysteinase OS=Mus musculus GN=Ahcy PE=1 SV=3	(M)[0].[1]SDKLPYK.(V)	1	2	_[Acetyl (Protein N-term)]SDK[Acetyl (K)]LPYK_.2|_[Acetyl (Protein N-term)]SDK[Acetyl (K)]LPYK_.1
P62301	Rps13	P62301	RS13_MOUSE	40S ribosomal protein S13	TRUE	T2KO_Male / WT_Male	T2KO_Male	WT_Male	8	_SVPTWLK[Acetyl (K)]LTSDDVK_		P62301	K27	Rps13_K27	1137.18	44382.4	5.28645	5.28645	3802.84	39.0284	0.830994	-0.26709	0.768593	5.55354		0	0.000838259	7	1.40504	Mus musculus	0.252	17222.3	translation,negative regulation of RNA splicing	RNA binding,mRNA binding,structural constituent of ribosome,mRNA 5'-UTR binding,small ribosomal subunit rRNA binding,5.8S rRNA binding	nucleus,nucleolus,focal adhesion,membrane,cytosolic small ribosomal subunit,extracellular matrix,extracellular exosome	sp	1	2	uniprot_mouse_proteome	>sp|P62301|RS13_MOUSE 40S ribosomal protein S13 OS=Mus musculus GN=Rps13 PE=1 SV=2	(R)[19].[20]SVPTWLKLTSDDVK.(E)	1	2	_SVPTWLK[Acetyl (K)]LTSDDVK_.2|_SVPTWLK[Acetyl (K)]LTSDDVK_.3
A2AVJ7;Q99PL5	Rrbp1	A2AVJ7;Q99PL5	A2AVJ7_MOUSE;RRBP1_MOUSE	Ribosome-binding protein 1	TRUE	T2KO_Male / WT_Male	T2KO_Male	WT_Male	4	_LQSSEVEVK[Acetyl (K)]SK_	Q99PL5	Q99PL5	K1133	Rrbp1_K1133	7349.91	67156.6	3.19173	3.19173	813.707	9.13707	0.96337	-0.0538379	0.899791	3.24557		0	0.000847906	3	0.229748	Mus musculus	11.2%;10.2%	158395.57;172879.22	;translation,signal transduction,protein transport	;receptor activity,protein binding	;ribosome,integral component of endoplasmic reticulum membrane	tr;sp	1	1;2	uniprot_mouse_proteome	>tr|A2AVJ7|A2AVJ7_MOUSE Ribosome-binding protein 1 OS=Mus musculus GN=Rrbp1 PE=1 SV=1;>sp|Q99PL5|RRBP1_MOUSE Ribosome-binding protein 1 OS=Mus musculus GN=Rrbp1 PE=1 SV=2	(K)[982].[983]LQSSEVEVKSK.(C);(K)[1123].[1124]LQSSEVEVKSK.(C)	1	1	_LQSSEVEVK[Acetyl (K)]SK_.2
Q9CQF0	Mrpl11	Q9CQF0	RM11_MOUSE	39S ribosomal protein L11, mitochondrial	TRUE	T2KO_Male / WT_Male	T2KO_Male	WT_Male	4	_HVYEIAC[Carbamidomethyl (C)]VK[Acetyl (K)]AK_		Q9CQF0	K124	Mrpl11_K124	0.416027	5255.13	13.6248	13.6248	1.26307e+06	12631.7	1.0174	0.0248815	0.945368	13.5999		0	0.00088195	3	0.97183	Mus musculus	0	20680.2	ribosomal large subunit assembly,translation	RNA binding,structural constituent of ribosome,rRNA binding	mitochondrion,mitochondrial large ribosomal subunit	sp	1	1	uniprot_mouse_proteome	>sp|Q9CQF0|RM11_MOUSE 39S ribosomal protein L11, mitochondrial OS=Mus musculus GN=Mrpl11 PE=1 SV=1	(K)[114].[115]HVYEIACVKAK.(D)	1	1	_HVYEIAC[Carbamidomethyl (C)]VK[Acetyl (K)]AK_.3
Q8CHQ9	Cml2	Q8CHQ9	CMLO2_MOUSE	Probable N-acetyltransferase CML2	TRUE	T2KO_Male / WT_Male	T2KO_Male	WT_Male	4	_GQGIAK[Acetyl (K)]ALVR_		Q8CHQ9	K154	Cml2_K154	6491.8	36200.8	2.47933	2.47933	457.639	5.57639	1.01648	0.023575	0.899791	2.45576		0	0.000929905	3	0.203689	Mus musculus	0.071	26424	gastrulation with mouth forming second,negative regulation of cell adhesion	N-acetyltransferase activity	endoplasmic reticulum,Golgi apparatus,integral component of membrane,extracellular space	sp	1	1	uniprot_mouse_proteome	>sp|Q8CHQ9|CMLO2_MOUSE Probable N-acetyltransferase CML2 OS=Mus musculus GN=Cml2 PE=1 SV=1	(R)[147].[148]GQGIAKALVR.(T)	1	1	_GQGIAK[Acetyl (K)]ALVR_.2
O35490	Bhmt	O35490	BHMT1_MOUSE	Betaine--homocysteine S-methyltransferase 1	TRUE	T2KO_Male / WT_Male	T2KO_Male	WT_Male	8	_QQLEVFM[Oxidation (M)]K[Acetyl (K)]K_		O35490	K150	Bhmt_K150	343404	741823	1.11117	1.11117	116.02	2.1602	0.894824	-0.160324	0.601308	1.27149		0	0.000935109	7	0.262011	Mus musculus	0.526	45020.5	amino-acid betaine metabolic process,amino-acid betaine catabolic process,methionine biosynthetic process,methylation,L-methionine salvage	zinc ion binding,betaine-homocysteine S-methyltransferase activity	cytosol,extracellular exosome	sp	1	1	uniprot_mouse_proteome	>sp|O35490|BHMT1_MOUSE Betaine--homocysteine S-methyltransferase 1 OS=Mus musculus GN=Bhmt PE=1 SV=1	(R)[141].[142]QQLEVFMKK.(N)	1	2	_QQLEVFM[Oxidation (M)]K[Acetyl (K)]K_.2|_QQLEVFM[Oxidation (M)]K[Acetyl (K)]K_.3
A0A0A0MQF6;P16858	Gapdh	A0A0A0MQF6;P16858	A0A0A0MQF6_MOUSE;G3P_MOUSE	Glyceraldehyde-3-phosphate dehydrogenase	TRUE	T2KO_Male / WT_Male	T2KO_Male	WT_Male	8	_LEK[Acetyl (K)]PAKYDDIK_	P16858	P16858	K249	Gapdh_K249	131873	268745	1.02708	1.02708	103.79	2.0379	0.909715	-0.136513	0.827456	1.1636		0	0.000945096	7	0.216308	Mus musculus	33.1%;35.7%	38653.44;35810.01	;microtubule cytoskeleton organization,glucose metabolic process,glycolytic process,multicellular organism development,negative regulation of endopeptidase activity,negative regulation of translation,killing of cells of other organism,peptidyl-cysteine S-trans-nitrosylation,positive regulation of cytokine secretion,protein stabilization,defense response to fungus,neuron apoptotic process,killing …	;glyceraldehyde-3-phosphate dehydrogenase (NAD+) (phosphorylating) activity,protein binding,microtubule binding,aspartic-type endopeptidase inhibitor activity,enzyme binding,peptidyl-cysteine S-nitrosylase activity,identical protein binding,NADP binding,NAD binding,disordered domain specific binding	;nucleus,cytoplasm,mitochondrion,lipid particle,cytosol,plasma membrane,microtubule cytoskeleton,membrane,intracellular ribonucleoprotein complex,extracellular matrix,nuclear membrane,vesicle,myelin sheath,intracellular membrane-bounded organelle,extracellular exosome,GAIT complex	tr;sp	1	1;2	uniprot_mouse_proteome	>tr|A0A0A0MQF6|A0A0A0MQF6_MOUSE Glyceraldehyde-3-phosphate dehydrogenase OS=Mus musculus GN=Gapdh PE=1 SV=1;>sp|P16858|G3P_MOUSE Glyceraldehyde-3-phosphate dehydrogenase OS=Mus musculus GN=Gapdh PE=1 SV=2	(R)[271].[272]LEKPAKYDDIK.(K);(R)[245].[246]LEKPAKYDDIK.(K)	1	2	_LEK[Acetyl (K)]PAKYDDIK_.3|_LEK[Acetyl (K)]PAKYDDIK_.2
P29758	Oat	P29758	OAT_MOUSE	Ornithine aminotransferase, mitochondrial	TRUE	T2KO_Male / WT_Male	T2KO_Male	WT_Male	8	_ELM[Oxidation (M)]K[Acetyl (K)]LPSDVVTSVR_		P29758	K362	Oat_K362	96002.4	429022	2.15991	2.15991	346.887	4.46887	0.963233	-0.0540433	0.945368	2.21395		0	0.00094586	7	0.48373	Mus musculus	0.251	48354.6	protein hexamerization,L-proline biosynthetic process	ornithine-oxo-acid transaminase activity,pyridoxal phosphate binding,identical protein binding	nucleoplasm,mitochondrion,mitochondrial matrix	sp	1	1	uniprot_mouse_proteome	>sp|P29758|OAT_MOUSE Ornithine aminotransferase, mitochondrial OS=Mus musculus GN=Oat PE=1 SV=1	(K)[357].[358]ELMKLPSDVVTSVR.(G)	1	2	_ELM[Oxidation (M)]K[Acetyl (K)]LPSDVVTSVR_.2|_ELM[Oxidation (M)]K[Acetyl (K)]LPSDVVTSVR_.3
Q9CQZ6	Ndufb3	Q9CQZ6	NDUB3_MOUSE	NADH dehydrogenase [ubiquinone] 1 beta subcomplex subunit 3	TRUE	T2KO_Male / WT_Male	T2KO_Male	WT_Male	8	_IEGTPLETVQK[Acetyl (K)]K_		Q9CQZ6	K40	Ndufb3_K40	853752	1.95764e+06	1.19723	1.19723	129.298	2.29298	0.73102	-0.452017	0.929146	1.64924		0	0.000969611	7	0.260169	Mus musculus	0.115	11692.2	electron transport chain,mitochondrial respiratory chain complex I assembly	molecular_function	mitochondrion,mitochondrial inner membrane,mitochondrial respiratory chain complex I,integral component of membrane,extracellular exosome	sp	1	1	uniprot_mouse_proteome	>sp|Q9CQZ6|NDUB3_MOUSE NADH dehydrogenase [ubiquinone] 1 beta subcomplex subunit 3 OS=Mus musculus GN=Ndufb3 PE=1 SV=1	(K)[28].[29]IEGTPLETVQKK.(L)	1	2	_IEGTPLETVQK[Acetyl (K)]K_.2|_IEGTPLETVQK[Acetyl (K)]K_.3
P11725;Q8R1A8	Otc	P11725;Q8R1A8	OTC_MOUSE;Q8R1A8_MOUSE	Ornithine carbamoyltransferase, mitochondrial;Ornithine carbamoyltransferase, mitochondrial	TRUE	T2KO_Male / WT_Male	T2KO_Male	WT_Male	8	_ENGTK[Acetyl (K)]LSM[Oxidation (M)]TNDPLEAAR_	P11725	P11725	K243	Otc_K243	9351.7	76370.2	3.02971	3.02971	716.645	8.16645	0.938586	-0.0914399	0.794147	3.12115		0	0.00102964	7	0.777732	Mus musculus	42.1%;42.5%	39764.88;39365.36	urea cycle,liver development,ornithine catabolic process,midgut development,response to zinc ion,citrulline biosynthetic process,response to insulin,arginine biosynthetic process via ornithine,response to drug,anion homeostasis,protein homotrimerization,response to biotin,ammonia homeostasis;	ornithine carbamoyltransferase activity,phospholipid binding,amino acid binding,phosphate ion binding;	mitochondrion,mitochondrial inner membrane,mitochondrial matrix;	sp;tr	1	1	uniprot_mouse_proteome	>sp|P11725|OTC_MOUSE Ornithine carbamoyltransferase, mitochondrial OS=Mus musculus GN=Otc PE=1 SV=1;>tr|Q8R1A8|Q8R1A8_MOUSE Ornithine carbamoyltransferase, mitochondrial OS=Mus musculus GN=Otc PE=1 SV=1	(K)[237].[238]ENGTKLSMTNDPLEAAR.(G)	1	2	_ENGTK[Acetyl (K)]LSM[Oxidation (M)]TNDPLEAAR_.2|_ENGTK[Acetyl (K)]LSM[Oxidation (M)]TNDPLEAAR_.3
F6QFT1;F6QHD1;F6ZQL0;Q80WJ7	Mtdh	F6QFT1;F6QHD1;F6ZQL0;Q80WJ7	F6QFT1_MOUSE;F6QHD1_MOUSE;F6ZQL0_MOUSE;LYRIC_MOUSE	Protein LYRIC (Fragment);Protein LYRIC (Fragment);Protein LYRIC (Fragment);Protein LYRIC	TRUE	T2KO_Male / WT_Male	T2KO_Male	WT_Male	4	_SVK[Acetyl (K)]LSSQLSEEK_	Q80WJ7	Q80WJ7	K291	Mtdh_K291	97.304	10528.9	6.75763	6.75763	10720.6	108.206				6.75763	Not normalized	0	0.00105676	3	0.571741	Mus musculus	2.9%;3%;5%;1.9%	NaN;NaN;NaN;63845.99	;;;negative regulation of transcription from RNA polymerase II promoter,positive regulation of autophagy,lipopolysaccharide-mediated signaling pathway,negative regulation of apoptotic process,positive regulation of I-kappaB kinase/NF-kappaB signaling,positive regulation of angiogenesis,positive regulation of NF-kappaB transcription factor activity,positive regulation of protein kinase B signaling…	;;;RNA polymerase II transcription factor binding,transcription coactivator activity,RNA binding,double-stranded RNA binding,protein binding,NF-kappaB binding	;;;fibrillar center,nucleus,nucleolus,cytoplasm,endoplasmic reticulum,endoplasmic reticulum membrane,bicellular tight junction,integral component of membrane,apical plasma membrane,nuclear body,nuclear membrane,intercellular canaliculus,perinuclear region of cytoplasm	tr;tr;tr;sp	1	8;1;1;1	uniprot_mouse_proteome	>tr|F6QFT1|F6QFT1_MOUSE Protein LYRIC (Fragment) OS=Mus musculus GN=Mtdh PE=1 SV=8;>tr|F6QHD1|F6QHD1_MOUSE Protein LYRIC (Fragment) OS=Mus musculus GN=Mtdh PE=1 SV=1;>tr|F6ZQL0|F6ZQL0_MOUSE Protein LYRIC (Fragment) OS=Mus musculus GN=Mtdh PE=1 SV=1;>sp|Q80WJ7|LYRIC_MOUSE Protein LYRIC OS=Mus musculus GN=Mtdh PE=1 SV=1	(K)[171].[172]SVKLSSQLSEEK.(W);(K)[197].[198]SVKLSSQLSEEK.(W);(K)[133].[134]SVKLSSQLSEEK.(W);(K)[287].[288]SVKLSSQLSEEK.(W)	1	1	_SVK[Acetyl (K)]LSSQLSEEK_.2
A8DUK4	Hbbt1	A8DUK4	A8DUK4_MOUSE	Beta-globin	TRUE	T2KO_Male / WT_Male	T2KO_Male	WT_Male	4	_LLGNM[Oxidation (M)]IVIVLGHHLGK[Acetyl (K)]DFTPAAQAAFQK_		A8DUK4	K121	Hbbt1_K121	47.8538	11199.5	7.87059	7.87059	23303.6	234.036	0.969956	-0.0440095	0.601308	7.9146		0	0.00109342	3	0.667926	Mus musculus	0.823	15748.1	oxygen transport,cellular oxidant detoxification	oxygen transporter activity,iron ion binding,oxygen binding,heme binding,hemoglobin binding,peroxidase activity,haptoglobin binding	extracellular space,hemoglobin complex,haptoglobin-hemoglobin complex,extracellular exosome,blood microparticle	tr	1	1	uniprot_mouse_proteome	>tr|A8DUK4|A8DUK4_MOUSE Beta-globin OS=Mus musculus GN=Hbbt1 PE=1 SV=1	(R)[104].[105]LLGNMIVIVLGHHLGKDFTPAAQAAFQK.(V)	1	1	_LLGNM[Oxidation (M)]IVIVLGHHLGK[Acetyl (K)]DFTPAAQAAFQK_.5
Q9DB20	Atp5o	Q9DB20	ATPO_MOUSE	ATP synthase subunit O, mitochondrial	TRUE	T2KO_Male / WT_Male	T2KO_Male	WT_Male	8	_KLDQVEK[Acetyl (K)]ELLR_		Q9DB20	K60	Atp5o_K60	624886	1.51875e+06	1.28122	1.28122	143.044	2.43044	0.911507	-0.133674	0.91065	1.41489		0	0.0010972	7	0.265879	Mus musculus	0.371	23363.5	mitochondrial ATP synthesis coupled proton transport,Requires Ontology	steroid binding,drug binding,ATPase activity,protein complex binding,proton-transporting ATP synthase activity, rotational mechanism	mitochondrial proton-transporting ATP synthase complex, coupling factor F(o),nucleus,mitochondrion,mitochondrial proton-transporting ATP synthase complex,plasma membrane,extracellular matrix,myelin sheath,extracellular exosome	sp	1	1	uniprot_mouse_proteome	>sp|Q9DB20|ATPO_MOUSE ATP synthase subunit O, mitochondrial OS=Mus musculus GN=Atp5o PE=1 SV=1	(K)[52].[53]KLDQVEKELLR.(V)	1	2	_KLDQVEK[Acetyl (K)]ELLR_.3|_KLDQVEK[Acetyl (K)]ELLR_.2
Q99L13	Hibadh	Q99L13	3HIDH_MOUSE	3-hydroxyisobutyrate dehydrogenase, mitochondrial	TRUE	T2KO_Male / WT_Male	T2KO_Male	WT_Male	8	_EAGEQVASSPAEVAEK[Acetyl (K)]ADR_		Q99L13	K94	Hibadh_K94	27267.8	174273	2.67608	2.67608	539.119	6.39119	0.982977	-0.0247706	0.707842	2.70085		0	0.0011128	7	0.612194	Mus musculus	0.134	35439.9	valine catabolic process,oxidation-reduction process	phosphogluconate dehydrogenase (decarboxylating) activity,3-hydroxyisobutyrate dehydrogenase activity,NAD binding	mitochondrion	sp	1	1	uniprot_mouse_proteome	>sp|Q99L13|3HIDH_MOUSE 3-hydroxyisobutyrate dehydrogenase, mitochondrial OS=Mus musculus GN=Hibadh PE=1 SV=1	(K)[77].[78]EAGEQVASSPAEVAEKADR.(I)	1	2	_EAGEQVASSPAEVAEK[Acetyl (K)]ADR_.2|_EAGEQVASSPAEVAEK[Acetyl (K)]ADR_.3
A2AVJ7;Q99PL5	Rrbp1	A2AVJ7;Q99PL5	A2AVJ7_MOUSE;RRBP1_MOUSE	Ribosome-binding protein 1	TRUE	T2KO_Male / WT_Male	T2KO_Male	WT_Male	4	_GDPVAILK[Acetyl (K)]R_	Q99PL5	Q99PL5	K902	Rrbp1_K902	8894.67	185305	4.38082	4.38082	1983.33	20.8333	0.96337	-0.0538379	0.899791	4.43466		0	0.00111812	3	0.357349	Mus musculus	11.2%;10.2%	158395.57;172879.22	;translation,signal transduction,protein transport	;receptor activity,protein binding	;ribosome,integral component of endoplasmic reticulum membrane	tr;sp	1	1;2	uniprot_mouse_proteome	>tr|A2AVJ7|A2AVJ7_MOUSE Ribosome-binding protein 1 OS=Mus musculus GN=Rrbp1 PE=1 SV=1;>sp|Q99PL5|RRBP1_MOUSE Ribosome-binding protein 1 OS=Mus musculus GN=Rrbp1 PE=1 SV=2	(K)[752].[753]GDPVAILKR.(Q);(K)[893].[894]GDPVAILKR.(Q)	1	1	_GDPVAILK[Acetyl (K)]R_.2
Q9DCM2	Gstk1	Q9DCM2	GSTK1_MOUSE	Glutathione S-transferase kappa 1	TRUE	T2KO_Male / WT_Male	T2KO_Male	WT_Male	4	_DFFGETVK[Acetyl (K)]K_		Q9DCM2	K93	Gstk1_K93	74350.2	222773	1.58316	1.58316	199.626	2.99626	1.12486	0.169743	0.544034	1.41342		0	0.00112187	3	0.133659	Mus musculus	0.407	25704	glutathione metabolic process,epithelial cell differentiation,oxidation-reduction process,cellular oxidant detoxification	glutathione transferase activity,glutathione peroxidase activity,receptor binding,protein binding,protein disulfide oxidoreductase activity	intracellular,mitochondrion,mitochondrial inner membrane,mitochondrial matrix,peroxisome,membrane,extracellular exosome	sp	1	3	uniprot_mouse_proteome	>sp|Q9DCM2|GSTK1_MOUSE Glutathione S-transferase kappa 1 OS=Mus musculus GN=Gstk1 PE=1 SV=3	(K)[84].[85]DFFGETVKK.(G)	1	1	_DFFGETVK[Acetyl (K)]K_.2
P05202	Got2	P05202	AATM_MOUSE	Aspartate aminotransferase, mitochondrial	TRUE	T2KO_Male / WT_Male	T2KO_Male	WT_Male	8	_VGAFTVVC[Carbamidomethyl (C)]K[Acetyl (K)]DAEEAK[Acetyl (K)]R_		P05202	K296,K302	Got2_K296,Got2_K302	1233.04	24474.4	4.31099	4.31099	1884.89	19.8489	0.938615	-0.0913944	0.868122	4.40238		0	0.00113497	7	1.61777	Mus musculus	0.391	47411.4	2-oxoglutarate metabolic process,oxaloacetate metabolic process,aspartate metabolic process,aspartate biosynthetic process,aspartate catabolic process,glutamate metabolic process,fatty acid transport,glutamate catabolic process to aspartate,glutamate catabolic process to 2-oxoglutarate,response to ethanol,L-kynurenine metabolic process	RNA binding,L-aspartate:2-oxoglutarate aminotransferase activity,phospholipid binding,kynurenine-oxoglutarate transaminase activity,amino acid binding,enzyme binding,pyridoxal phosphate binding,protein homodimerization activity,L-phenylalanine:2-oxoglutarate aminotransferase activity	mitochondrion,mitochondrial inner membrane,mitochondrial matrix,plasma membrane,cell surface,perikaryon,myelin sheath,protein complex,extracellular exosome	sp	1	1	uniprot_mouse_proteome	>sp|P05202|AATM_MOUSE Aspartate aminotransferase, mitochondrial OS=Mus musculus GN=Got2 PE=1 SV=1	(R)[286].[287]VGAFTVVCKDAEEAKR.(V)	1	2	_VGAFTVVC[Carbamidomethyl (C)]K[Acetyl (K)]DAEEAK[Acetyl (K)]R_.3|_VGAFTVVC[Carbamidomethyl (C)]K[Acetyl (K)]DAEEAK[Acetyl (K)]R_.2
P97807;P97807-2	Fh	P97807;P97807-2	FUMH_MOUSE	Fumarate hydratase, mitochondrial;Isoform Cytoplasmic of Fumarate hydratase, mitochondrial	TRUE	T2KO_Male / WT_Male	T2KO_Male	WT_Male	8	_STM[Oxidation (M)]NFK[Acetyl (K)]IGGATER_	P97807	P97807	K77	Fh_K77	289959	988963	1.77007	1.77007	241.07	3.4107	0.895295	-0.159566	0.940138	1.92963		0	0.00116379	7	0.494867	Mus musculus	9.9%;9.9%-2	54356.73;54356.73-2	tricarboxylic acid cycle,fumarate metabolic process,malate metabolic process,homeostasis of number of cells within a tissue;	fumarate hydratase activity;	mitochondrion,tricarboxylic acid cycle enzyme complex,extracellular exosome;	sp	1;	3;	uniprot_mouse_proteome	>sp|P97807|FUMH_MOUSE Fumarate hydratase, mitochondrial OS=Mus musculus GN=Fh PE=1 SV=3;>sp|P97807-2|FUMH_MOUSE Isoform Cytoplasmic of Fumarate hydratase, mitochondrial OS=Mus musculus GN=Fh	(R)[70].[71]STMNFKIGGATER.(M);(R)[30].[31]STMNFKIGGATER.(M)	1	2	_STM[Oxidation (M)]NFK[Acetyl (K)]IGGATER_.2|_STM[Oxidation (M)]NFK[Acetyl (K)]IGGATER_.3
P12710	Fabp1	P12710	FABPL_MOUSE	Fatty acid-binding protein, liver	TRUE	T2KO_Male / WT_Male	T2KO_Male	WT_Male	8	_AIGLPEDLIQK[Acetyl (K)]GK_		P12710	K31	Fabp1_K31	81164.5	3.28277e+06	5.33792	5.33792	3944.58	40.4458	0.854887	-0.226194	0.469589	5.56411		0	0.00118755	7	2.05256	Mus musculus	0.551	14245.5	positive regulation of cell proliferation,long-chain fatty acid transport,positive regulation of fatty acid beta-oxidation,negative regulation of apoptotic process,negative regulation of cysteine-type endopeptidase activity involved in apoptotic process,intestinal absorption,positive regulation of hydrolase activity,cellular response to hydrogen peroxide,cellular response to hypoxia,cellular oxid…	chromatin binding,long-chain fatty acid transporter activity,fatty acid binding,phospholipid binding,drug binding,antioxidant activity,bile acid binding	nucleus,nucleoplasm,cytoplasm,peroxisomal matrix,cytosol,protein complex,apical cortex,extracellular exosome	sp	1	2	uniprot_mouse_proteome	>sp|P12710|FABPL_MOUSE Fatty acid-binding protein, liver OS=Mus musculus GN=Fabp1 PE=1 SV=2	(K)[19].[20]AIGLPEDLIQKGK.(D)	1	2	_AIGLPEDLIQK[Acetyl (K)]GK_.2|_AIGLPEDLIQK[Acetyl (K)]GK_.3
Q9DBM2	Ehhadh	Q9DBM2	ECHP_MOUSE	Peroxisomal bifunctional enzyme	TRUE	T2KO_Male / WT_Male	T2KO_Male	WT_Male	8	_GWYQYDK[Acetyl (K)]PLGR_		Q9DBM2	K579	Ehhadh_K579	105767	426450	2.01149	2.01149	303.198	4.03198	1.05268	0.0740652	0.83584	1.93742		0	0.00125654	7	0.524571	Mus musculus	0.336	78301.4	internal protein amino acid acetylation,fatty acid beta-oxidation,acyl-CoA metabolic process	3-hydroxyacyl-CoA dehydrogenase activity,dodecenoyl-CoA delta-isomerase activity,enoyl-CoA hydratase activity,receptor binding,enzyme binding	mitochondrion,peroxisome,cytosol	sp	1	4	uniprot_mouse_proteome	>sp|Q9DBM2|ECHP_MOUSE Peroxisomal bifunctional enzyme OS=Mus musculus GN=Ehhadh PE=1 SV=4	(K)[571].[572]GWYQYDKPLGR.(I)	1	2	_GWYQYDK[Acetyl (K)]PLGR_.2|_GWYQYDK[Acetyl (K)]PLGR_.3
E9PZB3;Q9CXW4	Gm5093;Rpl11	E9PZB3;Q9CXW4	E9PZB3_MOUSE;RL11_MOUSE	Protein Gm5093;60S ribosomal protein L11	TRUE	T2KO_Male / WT_Male	T2KO_Male	WT_Male	4	_WFQQK[Acetyl (K)]YDGIILPGK_	Q9CXW4	Q9CXW4	K169	Rpl11_K169	1.38319	557.109	8.65382	8.65382	40177.1	402.771				8.65382	Not normalized	0	0.00129179	3	0.69378	Mus musculus	31%;30.3%	19875.85;20252.38	ribosomal large subunit assembly,translation;ribosomal large subunit assembly,rRNA processing,translation,protein targeting,positive regulation of gene expression,positive regulation of protein binding,negative regulation of proteasomal ubiquitin-dependent protein catabolic process,protein localization to nucleus,ribosomal large subunit biogenesis,protein stabilization,regulation of signal transd…	RNA binding,structural constituent of ribosome;RNA binding,structural constituent of ribosome,protein binding,5S rRNA binding,ubiquitin protein ligase binding,ubiquitin ligase inhibitor activity	cytosolic large ribosomal subunit;nucleoplasm,nucleolus,cytoplasm,membrane,cytosolic large ribosomal subunit,extracellular matrix,protein complex,extracellular exosome	tr;sp	1	1;4	uniprot_mouse_proteome	>tr|E9PZB3|E9PZB3_MOUSE Protein Gm5093 OS=Mus musculus GN=Gm5093 PE=1 SV=1;>sp|Q9CXW4|RL11_MOUSE 60S ribosomal protein L11 OS=Mus musculus GN=Rpl11 PE=1 SV=4	(R)[159].[160]WFQQKYDGIILPGK.();(R)[163].[164]WFQQKYDGIILPGK.()	1	1	_WFQQK[Acetyl (K)]YDGIILPGK_.2
Q9QXX4	Slc25a13	Q9QXX4	CMC2_MOUSE	Calcium-binding mitochondrial carrier protein Aralar2	TRUE	T2KO_Male / WT_Male	T2KO_Male	WT_Male	8	_FGLYLPLFK[Acetyl (K)]PSASTSK_		Q9QXX4	K663	Slc25a13_K663	0.534307	583.693	10.0933	10.0933	109143	1092.43	0.98358	-0.0238857	0.923006	10.1172		0	0.00131206	7	1.61439	Mus musculus	0.195	74466.9	ATP biosynthetic process,aspartate transport,L-glutamate transport,malate-aspartate shuttle,cellular respiration,response to calcium ion,L-glutamate transmembrane transport,L-aspartate transmembrane transport	L-glutamate transmembrane transporter activity,calcium ion binding,L-aspartate transmembrane transporter activity	mitochondrion,mitochondrial inner membrane,integral component of membrane	sp	1	1	uniprot_mouse_proteome	>sp|Q9QXX4|CMC2_MOUSE Calcium-binding mitochondrial carrier protein Aralar2 OS=Mus musculus GN=Slc25a13 PE=1 SV=1	(K)[653].[654]FGLYLPLFKPSASTSK.(V)	1	2	_FGLYLPLFK[Acetyl (K)]PSASTSK_.3|_FGLYLPLFK[Acetyl (K)]PSASTSK_.2
Q04207;Q04207-2	Rela	Q04207;Q04207-2	TF65_MOUSE	Transcription factor p65;Isoform p65 delta of Transcription factor p65	TRUE	T2KO_Male / WT_Male	T2KO_Male	WT_Male	4	_SIHSFQNLGIQC[Carbamidomethyl (C)]VK[Acetyl (K)]K_	Q04207	Q04207	K122	Rela_K122	2501.99	66608.3	4.73455	4.73455	2562.21	26.6221				4.73455	Not normalized	0	0.00133343	3	0.423665	Mus musculus	2.7%;2.7%-2	60211.93;60211.93-2	negative regulation of transcription from RNA polymerase II promoter,liver development,hair follicle development,acetaldehyde metabolic process,regulation of transcription, DNA-templated,transcription from RNA polymerase II promoter,defense response,inflammatory response,aging,positive regulation of cell proliferation,response to bacterium,animal organ morphogenesis,response to organic substance,…	RNA polymerase II regulatory region sequence-specific DNA binding,RNA polymerase II core promoter proximal region sequence-specific DNA binding,RNA polymerase II distal enhancer sequence-specific DNA binding,transcription factor activity, RNA polymerase II core promoter sequence-specific,core promoter sequence-specific DNA binding,transcriptional activator activity, RNA polymerase II core promote…	nuclear chromatin,nucleus,transcription factor complex,cytoplasm,cytosol,I-kappaB/NF-kappaB complex,NF-kappaB p50/p65 complex,NF-kappaB complex;	sp	1;	1;	uniprot_mouse_proteome	>sp|Q04207|TF65_MOUSE Transcription factor p65 OS=Mus musculus GN=Rela PE=1 SV=1;>sp|Q04207-2|TF65_MOUSE Isoform p65 delta of Transcription factor p65 OS=Mus musculus GN=Rela	(R)[107].[108]SIHSFQNLGIQCVKK.(R)	1	1	_SIHSFQNLGIQC[Carbamidomethyl (C)]VK[Acetyl (K)]K_.3
Q8R4N0	Clybl	Q8R4N0	CLYBL_MOUSE	Citrate lyase subunit beta-like protein, mitochondrial	TRUE	T2KO_Male / WT_Male	T2KO_Male	WT_Male	8	_RAVLYVPGNDEK[Acetyl (K)]K_		Q8R4N0	K55	Clybl_K55	734098	1.53733e+06	1.06638	1.06638	109.418	2.09418	0.983853	-0.0234856	0.943318	1.08987		0	0.0013955	7	0.243195	Mus musculus	0.222	37548.5		magnesium ion binding,malate synthase activity	mitochondrion	sp	1	2	uniprot_mouse_proteome	>sp|Q8R4N0|CLYBL_MOUSE Citrate lyase subunit beta-like protein, mitochondrial OS=Mus musculus GN=Clybl PE=1 SV=2	(R)[42].[43]RAVLYVPGNDEKK.(I)	1	2	_RAVLYVPGNDEK[Acetyl (K)]K_.3|_RAVLYVPGNDEK[Acetyl (K)]K_.2
A2AS89	Agmat	A2AS89	SPEB_MOUSE	Agmatinase, mitochondrial	TRUE	T2KO_Male / WT_Male	T2KO_Male	WT_Male	12	_EHGPVGLVHVGAHTNTTDK[Acetyl (K)]PREEK_		A2AS89	K199	Agmat_K199	46364.1	79959.9	0.78627	0.78627	72.461	1.72461	1.03411	0.0483954	0.943318	0.737875		0	0.00140467	11	0.210906	Mus musculus	0.101	38254.9	biological_process,spermidine biosynthetic process,putrescine biosynthetic process from arginine	molecular_function,agmatinase activity,metal ion binding	mitochondrion,extracellular exosome	sp	1	1	uniprot_mouse_proteome	>sp|A2AS89|SPEB_MOUSE Agmatinase, mitochondrial OS=Mus musculus GN=Agmat PE=1 SV=1	(K)[179].[180]EHGPVGLVHVGAHTNTTDKPREEK.(V)	1	3	_EHGPVGLVHVGAHTNTTDK[Acetyl (K)]PREEK_.5|_EHGPVGLVHVGAHTNTTDK[Acetyl (K)]PREEK_.4|_EHGPVGLVHVGAHTNTTDK[Acetyl (K)]PREEK_.6
P62852	Rps25	P62852	RS25_MOUSE	40S ribosomal protein S25	TRUE	T2KO_Male / WT_Male	T2KO_Male	WT_Male	8	_EVPNYK[Acetyl (K)]LITPAVVSER_		P62852	K66	Rps25_K66	7609.32	85239.6	3.48568	3.48568	1020.2	11.202	0.951791	-0.0712835	0.899791	3.55697		0	0.00144594	7	1.62102	Mus musculus	0.216	13742.1		RNA binding	nucleus,nucleolus,ribosome,small ribosomal subunit,cytosolic small ribosomal subunit,extracellular matrix,extracellular exosome	sp	1	1	uniprot_mouse_proteome	>sp|P62852|RS25_MOUSE 40S ribosomal protein S25 OS=Mus musculus GN=Rps25 PE=1 SV=1	(K)[59].[60]EVPNYKLITPAVVSER.(L)	1	2	_EVPNYK[Acetyl (K)]LITPAVVSER_.3|_EVPNYK[Acetyl (K)]LITPAVVSER_.2
P62897	Cycs	P62897	CYC_MOUSE	Cytochrome c, somatic	TRUE	T2KO_Male / WT_Male	T2KO_Male	WT_Male	8	_ADLIAYLK[Acetyl (K)]K_		P62897	K100	Cycs_K100	128753	253512	0.977449	0.977449	96.8981	1.96898	0.829556	-0.269589	0.907682	1.24704		0	0.00152956	7	0.235015	Mus musculus	0.41	11605.4	mitochondrial electron transport, ubiquinol to cytochrome c,mitochondrial electron transport, cytochrome c to oxygen,apoptotic process,activation of cysteine-type endopeptidase activity involved in apoptotic process by cytochrome c,hydrogen peroxide metabolic process	heme binding,electron transporter, transferring electrons from CoQH2-cytochrome c reductase complex and cytochrome c oxidase complex activity,metal ion binding	nucleus,mitochondrion,mitochondrial intermembrane space,cytosol,myelin sheath,respiratory chain	sp	1	2	uniprot_mouse_proteome	>sp|P62897|CYC_MOUSE Cytochrome c, somatic OS=Mus musculus GN=Cycs PE=1 SV=2	(R)[91].[92]ADLIAYLKK.(A)	1	2	_ADLIAYLK[Acetyl (K)]K_.2|_ADLIAYLK[Acetyl (K)]K_.3
P38647	Hspa9	P38647	GRP75_MOUSE	Stress-70 protein, mitochondrial	TRUE	T2KO_Male / WT_Male	T2KO_Male	WT_Male	8	_LKEEISK[Acetyl (K)]M[Oxidation (M)]R_		P38647	K617	Hspa9_K617	5639.53	32314.3	2.51852	2.51852	472.995	5.72995	1.02932	0.0416847	0.91065	2.47684		0	0.00154237	7	0.793225	Mus musculus	0.314	73461.2	protein folding,protein export from nucleus,erythrocyte differentiation,negative regulation of erythrocyte differentiation,negative regulation of hematopoietic stem cell differentiation,negative regulation of hemopoiesis	RNA binding,protein binding,ATP binding,enzyme binding,ubiquitin protein ligase binding,unfolded protein binding	nucleolus,cytoplasm,mitochondrion,mitochondrial matrix,focal adhesion,extracellular matrix,mitochondrial nucleoid,myelin sheath,extracellular exosome	sp	1	3	uniprot_mouse_proteome	>sp|P38647|GRP75_MOUSE Stress-70 protein, mitochondrial OS=Mus musculus GN=Hspa9 PE=1 SV=3	(K)[609].[610]LKEEISKMR.(A)	1	2	_LKEEISK[Acetyl (K)]M[Oxidation (M)]R_.2|_LKEEISK[Acetyl (K)]M[Oxidation (M)]R_.3
Q9DBG5	Plin3	Q9DBG5	PLIN3_MOUSE	Perilipin-3	TRUE	T2KO_Male / WT_Male	T2KO_Male	WT_Male	4	_TVC[Carbamidomethyl (C)]DVAEK[Acetyl (K)]GVK_		Q9DBG5	K65	Plin3_K65	2148.29	45353.2	4.39994	4.39994	2011.13	21.1113	1.21532	0.281335	0.884947	4.11861		0	0.00156545	3	0.43292	Mus musculus	0.05	47262.2	transport	protein binding,cadherin binding	lipid particle,cytosol,endosome membrane,membrane	sp	1	1	uniprot_mouse_proteome	>sp|Q9DBG5|PLIN3_MOUSE Perilipin-3 OS=Mus musculus GN=Plin3 PE=1 SV=1	(R)[56].[57]TVCDVAEKGVK.(T)	1	1	_TVC[Carbamidomethyl (C)]DVAEK[Acetyl (K)]GVK_.2
A0A0U1RQ27;Q9D1I5	Mcee	A0A0U1RQ27;Q9D1I5	A0A0U1RQ27_MOUSE;MCEE_MOUSE	Methylmalonyl CoA epimerase, isoform CRA_c;Methylmalonyl-CoA epimerase, mitochondrial	TRUE	T2KO_Male / WT_Male	T2KO_Male	WT_Male	8	_SLSDEAK[Acetyl (K)]IGAHGKPVIFLHPK_	Q9D1I5	Q9D1I5	K152	Mcee_K152	147669	506972	1.77954	1.77954	243.316	3.43316				1.77954	Not normalized	0	0.00162266	7	0.416302	Mus musculus	16.9%;11.8%	13271.36;19017.03	;L-methylmalonyl-CoA metabolic process	;methylmalonyl-CoA epimerase activity,metal ion binding	;mitochondrion	tr;sp	1	1	uniprot_mouse_proteome	>tr|A0A0U1RQ27|A0A0U1RQ27_MOUSE Methylmalonyl CoA epimerase, isoform CRA_c OS=Mus musculus GN=Mcee PE=1 SV=1;>sp|Q9D1I5|MCEE_MOUSE Methylmalonyl-CoA epimerase, mitochondrial OS=Mus musculus GN=Mcee PE=1 SV=1	(R)[90].[91]SLSDEAKIGAHGKPVIFLHPK.(D);(R)[144].[145]SLSDEAKIGAHGKPVIFLHPK.(D)	1	2	_SLSDEAK[Acetyl (K)]IGAHGKPVIFLHPK_.5|_SLSDEAK[Acetyl (K)]IGAHGKPVIFLHPK_.3
P08249	Mdh2	P08249	MDHM_MOUSE	Malate dehydrogenase, mitochondrial	TRUE	T2KO_Male / WT_Male	T2KO_Male	WT_Male	4	_M[Oxidation (M)]IAEAIPELK[Acetyl (K)]ASIK_		P08249	K324	Mdh2_K324	0.786736	94852.6	16.8794	16.8794	1.20564e+07	120565	0.926463	-0.110194	0.899791	16.9896		0	0.00165253	3	1.46128	Mus musculus	0.385	35611.4	carbohydrate metabolic process,tricarboxylic acid cycle,oxaloacetate metabolic process,malate metabolic process,internal protein amino acid acetylation,NADH metabolic process,aerobic respiration	RNA binding,malate dehydrogenase activity,L-malate dehydrogenase activity,protein homodimerization activity,protein self-association,malate dehydrogenase (NADP+) activity	nucleus,mitochondrion,mitochondrial inner membrane,mitochondrial matrix,membrane,myelin sheath,extracellular exosome	sp	1	3	uniprot_mouse_proteome	>sp|P08249|MDHM_MOUSE Malate dehydrogenase, mitochondrial OS=Mus musculus GN=Mdh2 PE=1 SV=3	(K)[313].[314]MIAEAIPELKASIK.(K)	1	1	_M[Oxidation (M)]IAEAIPELK[Acetyl (K)]ASIK_.3
P63038	Hspd1	P63038	CH60_MOUSE	60 kDa heat shock protein, mitochondrial	TRUE	T2KO_Male / WT_Male	T2KO_Male	WT_Male	4	_VGLQVVAVK[Acetyl (K)]APGFGDNR_		P63038	K301	Hspd1_K301	80.8874	12552.8	7.27788	7.27788	15418.9	155.189	1.02736	0.0389451	0.934432	7.23893		0	0.00168497	3	0.783169	Mus musculus	0.267	60955.5	response to hypoxia,detection of misfolded protein,B cell cytokine production,MyD88-dependent toll-like receptor signaling pathway,positive regulation of T cell mediated immune response to tumor cell,response to ischemia,'de novo' protein folding,activation of cysteine-type endopeptidase activity involved in apoptotic process,response to unfolded protein,apoptotic mitochondrial changes,response t…	lipopolysaccharide binding,protease binding,p53 binding,RNA binding,double-stranded RNA binding,ATP binding,high-density lipoprotein particle binding,hydrolase activity,enzyme binding,ubiquitin protein ligase binding,protein complex binding,apolipoprotein binding,apolipoprotein A-I binding,insulin binding,protein binding involved in protein folding,protein heterodimerization activity,unfolded pro…	extracellular space,cytoplasm,mitochondrion,mitochondrial inner membrane,mitochondrial matrix,early endosome,peroxisomal matrix,rough endoplasmic reticulum,Golgi apparatus,cytosol,plasma membrane,clathrin-coated pit,cell surface,membrane,mitochondrial crista,coated vesicle,secretory granule,extracellular matrix,zymogen granule,myelin sheath,intracellular membrane-bounded organelle,protein complex…	sp	1	1	uniprot_mouse_proteome	>sp|P63038|CH60_MOUSE 60 kDa heat shock protein, mitochondrial OS=Mus musculus GN=Hspd1 PE=1 SV=1	(K)[291].[292]VGLQVVAVKAPGFGDNR.(K)	1	1	_VGLQVVAVK[Acetyl (K)]APGFGDNR_.2
A0A0J9YUZ4;P63158	Hmgb1	A0A0J9YUZ4;P63158	A0A0J9YUZ4_MOUSE;HMGB1_MOUSE	High mobility group protein B1 (Fragment);High mobility group protein B1	TRUE	T2KO_Male / WT_Male	T2KO_Male	WT_Male	8	_GK[Acetyl (K)]M[Oxidation (M)]SSYAFFVQTC[Carbamidomethyl (C)]R_	P63158	P63158	K12	Hmgb1_K12	48.1239	1007.76	4.38826	4.38826	1994.11	20.9411	0.984947	-0.0218822	0.940415	4.41015		0	0.00169381	7	1.15611	Mus musculus	27%;26.5%	24233.63;24893.76	;eye development,myeloid dendritic cell activation,positive regulation of protein phosphorylation,endothelial cell proliferation,positive regulation of mesenchymal cell proliferation,activation of innate immune response,plasmacytoid dendritic cell activation,macrophage activation involved in immune response,inflammatory response to antigenic stimulus,regulation of tolerance induction,regulation o…	;four-way junction DNA binding,open form four-way junction DNA binding,crossed form four-way junction DNA binding,bubble DNA binding,lipopolysaccharide binding,phosphatidylserine binding,bent DNA binding,damaged DNA binding,double-stranded DNA binding,transcription factor activity, sequence-specific DNA binding,double-stranded RNA binding,single-stranded RNA binding,cytokine activity,protein bind…	;condensed chromosome,extracellular region,extracellular space,nucleus,cytoplasm,early endosome,endoplasmic reticulum-Golgi intermediate compartment,plasma membrane,cell surface,transcriptional repressor complex,neuron projection	tr;sp	1	1;2	uniprot_mouse_proteome	>tr|A0A0J9YUZ4|A0A0J9YUZ4_MOUSE High mobility group protein B1 (Fragment) OS=Mus musculus GN=Hmgb1 PE=1 SV=1;>sp|P63158|HMGB1_MOUSE High mobility group protein B1 OS=Mus musculus GN=Hmgb1 PE=1 SV=2	(R)[23].[24]GKMSSYAFFVQTCR.(E);(R)[9].[10]GKMSSYAFFVQTCR.(E)	1	2	_GK[Acetyl (K)]M[Oxidation (M)]SSYAFFVQTC[Carbamidomethyl (C)]R_.2|_GK[Acetyl (K)]M[Oxidation (M)]SSYAFFVQTC[Carbamidomethyl (C)]R_.3
P25688	Uox	P25688	URIC_MOUSE	Uricase	TRUE	T2KO_Male / WT_Male	T2KO_Male	WT_Male	8	_DIVLQK[Acetyl (K)]FAGPYDK_		P25688	K220	Uox_K220	2943.96	56046.7	4.2508	4.2508	1803.79	19.0379	0.738215	-0.437886	0.107033	4.68869		0	0.00173042	7	1.53359	Mus musculus	0.426	35039.2	purine nucleobase metabolic process,urate catabolic process,oxidation-reduction process	urate oxidase activity	mitochondrion,peroxisome	sp	1	2	uniprot_mouse_proteome	>sp|P25688|URIC_MOUSE Uricase OS=Mus musculus GN=Uox PE=1 SV=2	(R)[213].[214]DIVLQKFAGPYDK.(G)	1	2	_DIVLQK[Acetyl (K)]FAGPYDK_.2|_DIVLQK[Acetyl (K)]FAGPYDK_.3
Q9QUH0	Glrx	Q9QUH0	GLRX1_MOUSE	Glutaredoxin-1	TRUE	T2KO_Male / WT_Male	T2KO_Male	WT_Male	4	_[Acetyl (Protein N-term)]AQEFVNC[Carbamidomethyl (C)]K[Acetyl (K)]IQSGK_		Q9QUH0	K9	Glrx_K9	1.07385	21160.4	14.2663	14.2663	1.97042e+06	19705.2	1.0767	0.106611	0.943318	14.1597		0	0.0017495	3	1.31669	Mus musculus	0.234	11870.9	cell redox homeostasis,positive regulation of membrane potential,oxidation-reduction process,positive regulation of sodium ion transmembrane transporter activity	electron carrier activity,protein disulfide oxidoreductase activity,glutathione disulfide oxidoreductase activity,protein-disulfide reductase (glutathione) activity,protein N-terminus binding	nucleus,cytoplasm,mitochondrion,extracellular exosome	sp	1	3	uniprot_mouse_proteome	>sp|Q9QUH0|GLRX1_MOUSE Glutaredoxin-1 OS=Mus musculus GN=Glrx PE=1 SV=3	(M)[0].[1]AQEFVNCKIQSGK.(V)	1	1	_[Acetyl (Protein N-term)]AQEFVNC[Carbamidomethyl (C)]K[Acetyl (K)]IQSGK_.2
Q01853	Vcp	Q01853	TERA_MOUSE	Transitional endoplasmic reticulum ATPase	TRUE	T2KO_Male / WT_Male	T2KO_Male	WT_Male	8	_LGDVISIQPC[Carbamidomethyl (C)]PDVK[Acetyl (K)]YGK_		Q01853	K109	Vcp_K109	0.708687	6334.08	13.1257	13.1257	893677	8937.77	1.05409	0.0760046	0.923006	13.0497		0	0.00175558	7	2.05418	Mus musculus	0.171	89321.8	double-strand break repair,ubiquitin-dependent protein catabolic process,NADH metabolic process,ER to Golgi vesicle-mediated transport,autophagy,activation of cysteine-type endopeptidase activity involved in apoptotic process,cellular response to DNA damage stimulus,proteasomal protein catabolic process,positive regulation of mitochondrial membrane potential,macroautophagy,protein ubiquitination,…	RNA binding,protein binding,ATP binding,lipid binding,ATPase activity,protein phosphatase binding,protein domain specific binding,polyubiquitin binding,ubiquitin protein ligase binding,deubiquitinase activator activity,K48-linked polyubiquitin binding,MHC class I protein binding,identical protein binding,ADP binding,ubiquitin-like protein ligase binding,BAT3 complex binding,ubiquitin-specific pro…	proteasome complex,nucleus,nucleoplasm,cytoplasm,endoplasmic reticulum,endoplasmic reticulum membrane,lipid particle,cytosol,VCP-NPL4-UFD1 AAA ATPase complex,site of double-strand break,Derlin-1 retrotranslocation complex,myelin sheath,protein complex,perinuclear region of cytoplasm,extracellular exosome,ATPase complex,VCP-NSFL1C complex	sp	1	4	uniprot_mouse_proteome	>sp|Q01853|TERA_MOUSE Transitional endoplasmic reticulum ATPase OS=Mus musculus GN=Vcp PE=1 SV=4	(R)[94].[95]LGDVISIQPCPDVKYGK.(R)	1	2	_LGDVISIQPC[Carbamidomethyl (C)]PDVK[Acetyl (K)]YGK_.2|_LGDVISIQPC[Carbamidomethyl (C)]PDVK[Acetyl (K)]YGK_.3
Q99K67	Aass	Q99K67	AASS_MOUSE	Alpha-aminoadipic semialdehyde synthase, mitochondrial	TRUE	T2KO_Male / WT_Male	T2KO_Male	WT_Male	8	_AIHDK[Acetyl (K)]EYVR_		Q99K67	K70	Aass_K70	93774.4	167235	0.834609	0.834609	78.3373	1.78337	1.03492	0.0495224	0.949936	0.785086		0	0.00179961	7	0.198447	Mus musculus	0.226	102975	generation of precursor metabolites and energy,L-lysine catabolic process,lysine biosynthetic process via aminoadipic acid,L-lysine catabolic process to acetyl-CoA via saccharopine,oxidation-reduction process	saccharopine dehydrogenase (NADP+, L-lysine-forming) activity,saccharopine dehydrogenase (NAD+, L-glutamate-forming) activity	mitochondrion,intracellular membrane-bounded organelle	sp	1	1	uniprot_mouse_proteome	>sp|Q99K67|AASS_MOUSE Alpha-aminoadipic semialdehyde synthase, mitochondrial OS=Mus musculus GN=Aass PE=1 SV=1	(R)[64].[65]AIHDKEYVR.(A)	1	2	_AIHDK[Acetyl (K)]EYVR_.3|_AIHDK[Acetyl (K)]EYVR_.2
A2AVJ7;Q99PL5	Rrbp1	A2AVJ7;Q99PL5	A2AVJ7_MOUSE;RRBP1_MOUSE	Ribosome-binding protein 1	TRUE	T2KO_Male / WT_Male	T2KO_Male	WT_Male	4	_IQEELEK[Acetyl (K)]LR_	Q99PL5	Q99PL5	K1526	Rrbp1_K1526	3223.29	47086.9	3.86872	3.86872	1360.83	14.6083	0.96337	-0.0538379	0.899791	3.92255		0	0.00185258	3	0.363006	Mus musculus	11.2%;10.2%	158395.57;172879.22	;translation,signal transduction,protein transport	;receptor activity,protein binding	;ribosome,integral component of endoplasmic reticulum membrane	tr;sp	1	1;2	uniprot_mouse_proteome	>tr|A2AVJ7|A2AVJ7_MOUSE Ribosome-binding protein 1 OS=Mus musculus GN=Rrbp1 PE=1 SV=1;>sp|Q99PL5|RRBP1_MOUSE Ribosome-binding protein 1 OS=Mus musculus GN=Rrbp1 PE=1 SV=2	(R)[1377].[1378]IQEELEKLR.(A);(R)[1518].[1519]IQEELEKLR.(A)	1	1	_IQEELEK[Acetyl (K)]LR_.2
Q6GT24	Prdx6	Q6GT24	Q6GT24_MOUSE	Peroxiredoxin 6	TRUE	T2KO_Male / WT_Male	T2KO_Male	WT_Male	4	_VVFIFGPDK[Acetyl (K)]K_		Q6GT24	K141	Prdx6_K141	95015.5	264640	1.4778	1.4778	178.523	2.78523	0.940923	-0.0878513	0.768593	1.56565		0	0.00187333	3	0.150614	Mus musculus	0.411	24826.6				tr	1	1	uniprot_mouse_proteome	>tr|Q6GT24|Q6GT24_MOUSE Peroxiredoxin 6 OS=Mus musculus GN=Prdx6 PE=1 SV=1	(R)[131].[132]VVFIFGPDKK.(L)	1	1	_VVFIFGPDK[Acetyl (K)]K_.2
Q9JLJ2	Aldh9a1	Q9JLJ2	AL9A1_MOUSE	4-trimethylaminobutyraldehyde dehydrogenase	TRUE	T2KO_Male / WT_Male	T2KO_Male	WT_Male	8	_VEPVDASGTEK[Acetyl (K)]AFEPATGR_		Q9JLJ2	K30	Aldh9a1_K30	49923.1	207042	2.05214	2.05214	314.721	4.14721	0.999099	-0.00130024	0.91065	2.05344		0	0.00190325	7	0.553433	Mus musculus	0.302	53514.7	cellular aldehyde metabolic process,carnitine metabolic process,neurotransmitter biosynthetic process,carnitine biosynthetic process,oxidation-reduction process	3-chloroallyl aldehyde dehydrogenase activity,aldehyde dehydrogenase (NAD) activity,oxidoreductase activity, acting on the aldehyde or oxo group of donors, NAD or NADP as acceptor,aminobutyraldehyde dehydrogenase activity,4-trimethylammoniobutyraldehyde dehydrogenase activity	mitochondrion,cytosol,extracellular exosome	sp	1	1	uniprot_mouse_proteome	>sp|Q9JLJ2|AL9A1_MOUSE 4-trimethylaminobutyraldehyde dehydrogenase OS=Mus musculus GN=Aldh9a1 PE=1 SV=1	(R)[18].[19]VEPVDASGTEKAFEPATGR.(V)	1	2	_VEPVDASGTEK[Acetyl (K)]AFEPATGR_.3|_VEPVDASGTEK[Acetyl (K)]AFEPATGR_.2
Q8BGT5	Gpt2	Q8BGT5	ALAT2_MOUSE	Alanine aminotransferase 2	TRUE	T2KO_Male / WT_Male	T2KO_Male	WT_Male	4	_EFVLGNLAK[Acetyl (K)]K_		Q8BGT5	K414	Gpt2_K414	12059	49048.4	2.0241	2.0241	306.739	4.06739	1.05309	0.0746346	0.910728	1.94947		0	0.00193599	3	0.206923	Mus musculus	0.073	57943.7	2-oxoglutarate metabolic process,biosynthetic process,L-alanine metabolic process,L-alanine catabolic process	L-alanine:2-oxoglutarate aminotransferase activity,pyridoxal phosphate binding	mitochondrion	sp	1	1	uniprot_mouse_proteome	>sp|Q8BGT5|ALAT2_MOUSE Alanine aminotransferase 2 OS=Mus musculus GN=Gpt2 PE=1 SV=1	(K)[404].[405]EFVLGNLAKK.(A)	1	1	_EFVLGNLAK[Acetyl (K)]K_.2
Q9JHI5	Ivd	Q9JHI5	IVD_MOUSE	Isovaleryl-CoA dehydrogenase, mitochondrial	TRUE	T2KO_Male / WT_Male	T2KO_Male	WT_Male	8	_AQEIDQTNDFK[Acetyl (K)]NLR_		Q9JHI5	K76	Ivd_K76	130943	505190	1.94788	1.94788	285.808	3.85808	0.998813	-0.001714	0.827456	1.9496		0	0.00195435	7	0.520548	Mus musculus	0.226	46325.4	leucine catabolic process,fatty acid beta-oxidation using acyl-CoA dehydrogenase	isovaleryl-CoA dehydrogenase activity,flavin adenine dinucleotide binding	nucleoplasm,mitochondrion,mitochondrial matrix,mitochondrial membrane	sp	1	1	uniprot_mouse_proteome	>sp|Q9JHI5|IVD_MOUSE Isovaleryl-CoA dehydrogenase, mitochondrial OS=Mus musculus GN=Ivd PE=1 SV=1	(K)[64].[65]AQEIDQTNDFKNLR.(E)	1	2	_AQEIDQTNDFK[Acetyl (K)]NLR_.2|_AQEIDQTNDFK[Acetyl (K)]NLR_.3
Q8VCR2;Q8VCR2-2	Hsd17b13	Q8VCR2;Q8VCR2-2	DHB13_MOUSE	17-beta-hydroxysteroid dehydrogenase 13;Isoform 2 of 17-beta-hydroxysteroid dehydrogenase 13	TRUE	T2KO_Male / WT_Male	T2KO_Male	WT_Male	4	_LVLWDINK[Acetyl (K)]R_	Q8VCR2	Q8VCR2	K70	Hsd17b13_K70	16664.8	82227.9	2.30282	2.30282	393.423	4.93423				2.30282	Not normalized	0	0.00196724	3	0.234162	Mus musculus	23.4%;23.4%-2	33457.98;33457.98-2	positive regulation of lipid biosynthetic process,oxidation-reduction process;	molecular_function,oxidoreductase activity;	extracellular region,lipid particle;	sp	1;	2;	uniprot_mouse_proteome	>sp|Q8VCR2|DHB13_MOUSE 17-beta-hydroxysteroid dehydrogenase 13 OS=Mus musculus GN=Hsd17b13 PE=1 SV=2;>sp|Q8VCR2-2|DHB13_MOUSE Isoform 2 of 17-beta-hydroxysteroid dehydrogenase 13 OS=Mus musculus GN=Hsd17b13	(R)[61].[62]LVLWDINKR.(G)	1	1	_LVLWDINK[Acetyl (K)]R_.2
Q8C196	Cps1	Q8C196	CPSM_MOUSE	Carbamoyl-phosphate synthase [ammonia], mitochondrial	TRUE	T2KO_Male / WT_Male	T2KO_Male	WT_Male	12	_LTSIDK[Acetyl (K)]WFLYK_		Q8C196	K875	Cps1_K875	40212.8	500705	3.63823	3.63823	1145.14	12.4514	0.908818	-0.137937	0.191401	3.77617		0	0.00198366	11	1.5273	Mus musculus	0.415	164618	urea cycle,'de novo' pyrimidine nucleobase biosynthetic process,proteolysis,arginine biosynthetic process,glutamine metabolic process,midgut development,response to toxic substance,response to zinc ion,response to amine,triglyceride catabolic process,response to food,response to lipopolysaccharide,vasodilation,response to drug,response to starvation,response to amino acid,cellular response to fib…	carbamoyl-phosphate synthase (ammonia) activity,carbamoyl-phosphate synthase (glutamine-hydrolyzing) activity,endopeptidase activity,calcium ion binding,protein binding,ATP binding,phospholipid binding,glutamate binding,protein complex binding,modified amino acid binding	nucleolus,mitochondrion,mitochondrial inner membrane,mitochondrial nucleoid,protein complex	sp	1	2	uniprot_mouse_proteome	>sp|Q8C196|CPSM_MOUSE Carbamoyl-phosphate synthase [ammonia], mitochondrial OS=Mus musculus GN=Cps1 PE=1 SV=2	(R)[868].[869]LTSIDKWFLYK.(M)	1	3	_LTSIDK[Acetyl (K)]WFLYK_.2|_LTSIDK[Acetyl (K)]WFLYK_.3|_LTSIDK[Acetyl (K)]WFLYK_.1
P70266;P70266-2	Pfkfb1	P70266;P70266-2	F261_MOUSE	6-phosphofructo-2-kinase/fructose-2,6-bisphosphatase 1;Isoform 2 of 6-phosphofructo-2-kinase/fructose-2,6-bisphosphatase 1	TRUE	T2KO_Male / WT_Male	T2KO_Male	WT_Male	4	_VLEDFLK[Acetyl (K)]R_	P70266	P70266	K195	Pfkfb1_K195	4537.71	47013.8	3.37305	3.37305	936.069	10.3607	0.958261	-0.0615094	0.91065	3.43456		0	0.0020189	3	0.336783	Mus musculus	8.9%;8.9%-2	54849.45;54849.45-2	fructose metabolic process,fructose 2,6-bisphosphate metabolic process,dephosphorylation,animal organ regeneration,response to insulin,positive regulation of glucokinase activity,response to glucagon,response to starvation,carbohydrate phosphorylation,response to glucocorticoid,response to cAMP;	6-phosphofructo-2-kinase activity,fructose-2,6-bisphosphate 2-phosphatase activity,ATP binding,kinase binding,identical protein binding,fructose-6-phosphate binding;	6-phosphofructo-2-kinase/fructose-2,6-biphosphatase complex;	sp	1;	2;	uniprot_mouse_proteome	>sp|P70266|F261_MOUSE 6-phosphofructo-2-kinase/fructose-2,6-bisphosphatase 1 OS=Mus musculus GN=Pfkfb1 PE=1 SV=2;>sp|P70266-2|F261_MOUSE Isoform 2 of 6-phosphofructo-2-kinase/fructose-2,6-bisphosphatase 1 OS=Mus musculus GN=Pfkfb1	(K)[187].[188]VLEDFLKR.(I);(K)[164].[165]VLEDFLKR.(I)	1	1	_VLEDFLK[Acetyl (K)]R_.2
P55264;P55264-2	Adk	P55264;P55264-2	ADK_MOUSE	Adenosine kinase;Isoform Short of Adenosine kinase	TRUE	T2KO_Male / WT_Male	T2KO_Male	WT_Male	4	_ELFDELVK[Acetyl (K)]K_	P55264	P55264	K70	Adk_K70	10538.4	94905	3.17083	3.17083	800.567	9.00567				3.17083	Not normalized	0	0.00203663	3	0.314203	Mus musculus	36.3%;36.3%-2	40148.75;40148.75-2	purine ribonucleoside salvage,adenosine salvage,dATP biosynthetic process,AMP salvage,carbohydrate phosphorylation;	RNA binding,adenosine kinase activity,ATP binding,metal ion binding,carbohydrate kinase activity;	nucleus,nucleoplasm,cytosol;	sp	1;	2;	uniprot_mouse_proteome	>sp|P55264|ADK_MOUSE Adenosine kinase OS=Mus musculus GN=Adk PE=1 SV=2;>sp|P55264-2|ADK_MOUSE Isoform Short of Adenosine kinase OS=Mus musculus GN=Adk	(K)[61].[62]ELFDELVKK.(F);(K)[45].[46]ELFDELVKK.(F)	1	1	_ELFDELVK[Acetyl (K)]K_.2
P62862;Q642K5	Fau	P62862;Q642K5	RS30_MOUSE;Q642K5_MOUSE	40S ribosomal protein S30	TRUE	T2KO_Male / WT_Male	T2KO_Male	WT_Male	4	_FVNVVPTFGK[Acetyl (K)]K_	P62862	P62862	K51	Fau_K51	14460.3	99870.3	2.78796	2.78796	590.651	6.90651				2.78796	Not normalized	0	0.00208978	3	0.289048	Mus musculus	20.3%;9%	6647.85;14415.67	;	;	;	sp;tr	1	1	uniprot_mouse_proteome	>sp|P62862|RS30_MOUSE 40S ribosomal protein S30 OS=Mus musculus GN=Fau PE=1 SV=1;>tr|Q642K5|Q642K5_MOUSE 40S ribosomal protein S30 OS=Mus musculus GN=Fau PE=1 SV=1	(R)[40].[41]FVNVVPTFGKK.(K);(R)[114].[115]FVNVVPTFGKK.(K)	1	1	_FVNVVPTFGK[Acetyl (K)]K_.2
Q99KI0	Aco2	Q99KI0	ACON_MOUSE	Aconitate hydratase, mitochondrial	TRUE	T2KO_Male / WT_Male	T2KO_Male	WT_Male	8	_YDLLEK[Acetyl (K)]NINIVR_		Q99KI0	K50	Aco2_K50	2248.56	28370.3	3.65731	3.65731	1161.71	12.6171	0.916818	-0.125293	0.742029	3.7826		0	0.00212209	7	1.55523	Mus musculus	0.288	85463.5	liver development,tricarboxylic acid cycle,citrate metabolic process,isocitrate metabolic process,response to isolation stress	aconitate hydratase activity,iron ion binding,3 iron, 4 sulfur cluster binding,4 iron, 4 sulfur cluster binding	mitochondrion,myelin sheath	sp	1	1	uniprot_mouse_proteome	>sp|Q99KI0|ACON_MOUSE Aconitate hydratase, mitochondrial OS=Mus musculus GN=Aco2 PE=1 SV=1	(R)[43].[44]YDLLEKNINIVR.(K)	1	2	_YDLLEK[Acetyl (K)]NINIVR_.2|_YDLLEK[Acetyl (K)]NINIVR_.3
Q61425	Hadh	Q61425	HCDH_MOUSE	Hydroxyacyl-coenzyme A dehydrogenase, mitochondrial	TRUE	T2KO_Male / WT_Male	T2KO_Male	WT_Male	8	_LVEVIK[Acetyl (K)]TPM[Oxidation (M)]TSQK_		Q61425	K185	Hadh_K185	398511	978071	1.29532	1.29532	145.431	2.45431	0.763342	-0.389598	0.885287	1.68492		0	0.00212916	7	0.335269	Mus musculus	0.389	34463.9	fatty acid beta-oxidation,response to activity,response to insulin,response to drug,negative regulation of insulin secretion	3-hydroxyacyl-CoA dehydrogenase activity,NAD+ binding	nucleoplasm,cytoplasm,mitochondrion,mitochondrial inner membrane,mitochondrial matrix	sp	1	2	uniprot_mouse_proteome	>sp|Q61425|HCDH_MOUSE Hydroxyacyl-coenzyme A dehydrogenase, mitochondrial OS=Mus musculus GN=Hadh PE=1 SV=2	(K)[178].[179]LVEVIKTPMTSQK.(T)	1	2	_LVEVIK[Acetyl (K)]TPM[Oxidation (M)]TSQK_.2|_LVEVIK[Acetyl (K)]TPM[Oxidation (M)]TSQK_.3
Q9JHW2	Nit2	Q9JHW2	NIT2_MOUSE	Omega-amidase NIT2	TRUE	T2KO_Male / WT_Male	T2KO_Male	WT_Male	8	_IPGESTQK[Acetyl (K)]LSEVAK_		Q9JHW2	K68	Nit2_K68	252392	676530	1.42249	1.42249	168.047	2.68047	0.953676	-0.0684283	0.910728	1.49092		0	0.00215034	7	0.351127	Mus musculus	0.138	30501.8	oxaloacetate metabolic process,asparagine metabolic process,glutamine metabolic process	omega-amidase activity	mitochondrion,centrosome,cytosol,extracellular exosome	sp	1	1	uniprot_mouse_proteome	>sp|Q9JHW2|NIT2_MOUSE Omega-amidase NIT2 OS=Mus musculus GN=Nit2 PE=1 SV=1	(K)[59].[60]IPGESTQKLSEVAK.(E)	1	2	_IPGESTQK[Acetyl (K)]LSEVAK_.2|_IPGESTQK[Acetyl (K)]LSEVAK_.3
A0A0G2JEU1;P47738	Aldh2	A0A0G2JEU1;P47738	A0A0G2JEU1_MOUSE;ALDH2_MOUSE	Aldehyde dehydrogenase, mitochondrial;Aldehyde dehydrogenase, mitochondrial	TRUE	T2KO_Male / WT_Male	T2KO_Male	WT_Male	8	_TEQGPQVDETQFK[Acetyl (K)]K_	P47738	P47738	K370	Aldh2_K370	548899	1482698	1.43361	1.43361	170.122	2.70122				1.43361	Not normalized	0	0.00225935	7	0.318049	Mus musculus	26.1%;23.7%	51349.71;56537.54	;ethanol catabolic process,oxidation-reduction process	;aldehyde dehydrogenase (NAD) activity,protein binding,NAD binding	;mitochondrion,mitochondrial matrix,extracellular exosome	tr;sp	1	1	uniprot_mouse_proteome	>tr|A0A0G2JEU1|A0A0G2JEU1_MOUSE Aldehyde dehydrogenase, mitochondrial OS=Mus musculus GN=Aldh2 PE=1 SV=1;>sp|P47738|ALDH2_MOUSE Aldehyde dehydrogenase, mitochondrial OS=Mus musculus GN=Aldh2 PE=1 SV=1	(R)[356].[357]TEQGPQVDETQFKK.(I)	1	2	_TEQGPQVDETQFK[Acetyl (K)]K_.2|_TEQGPQVDETQFK[Acetyl (K)]K_.3
Q8QZT1	Acat1	Q8QZT1	THIL_MOUSE	Acetyl-CoA acetyltransferase, mitochondrial	TRUE	T2KO_Male / WT_Male	T2KO_Male	WT_Male	8	_GATPYGGVK[Acetyl (K)]LEDLIVK_		Q8QZT1	K171	Acat1_K171	16379.5	274406	4.06635	4.06635	1575.3	16.753	0.943704	-0.0835936	0.601308	4.14994		0	0.00227827	7	2.04031	Mus musculus	0.382	44816.1	liver development,acetyl-CoA biosynthetic process,isoleucine catabolic process,fatty acid beta-oxidation,brain development,response to hormone,response to organic cyclic compound,coenzyme A metabolic process,coenzyme A biosynthetic process,response to starvation,acetyl-CoA catabolic process,ketone body catabolic process,protein homooligomerization,adipose tissue development,metanephric proximal c…	acetyl-CoA C-acetyltransferase activity,carbon-carbon lyase activity,ligase activity, forming carbon-carbon bonds,enzyme binding,protein homodimerization activity,metal ion binding,coenzyme binding	mitochondrion,mitochondrial inner membrane,mitochondrial matrix,extracellular exosome	sp	1	1	uniprot_mouse_proteome	>sp|Q8QZT1|THIL_MOUSE Acetyl-CoA acetyltransferase, mitochondrial OS=Mus musculus GN=Acat1 PE=1 SV=1	(R)[161].[162]GATPYGGVKLEDLIVK.(D)	1	2	_GATPYGGVK[Acetyl (K)]LEDLIVK_.2|_GATPYGGVK[Acetyl (K)]LEDLIVK_.3
Q03265	Atp5a1	Q03265	ATPA_MOUSE	ATP synthase subunit alpha, mitochondrial	TRUE	T2KO_Male / WT_Male	T2KO_Male	WT_Male	8	_SDGK[Acetyl (K)]ISEQSDAK[Acetyl (K)]LK_		Q03265	K531,K539	Atp5a1_K531,Atp5a1_K539	88281.1	259184	1.5538	1.5538	193.59	2.9359	0.893848	-0.161898	0.601308	1.7157		0	0.00229808	7	0.464785	Mus musculus	0.394	59752.6	negative regulation of endothelial cell proliferation,lipid metabolic process,ATP biosynthetic process,ATP synthesis coupled proton transport,positive regulation of blood vessel endothelial cell migration,Requires Ontology	RNA binding,protein binding,ATP binding,MHC class I protein binding,angiostatin binding,proton-transporting ATP synthase activity, rotational mechanism,ATPase activity	mitochondrion,mitochondrial inner membrane,mitochondrial proton-transporting ATP synthase complex,plasma membrane,membrane,extracellular matrix,myelin sheath,proton-transporting ATP synthase complex,proton-transporting ATP synthase complex, catalytic core F(1),extracellular exosome,COP9 signalosome	sp	1	1	uniprot_mouse_proteome	>sp|Q03265|ATPA_MOUSE ATP synthase subunit alpha, mitochondrial OS=Mus musculus GN=Atp5a1 PE=1 SV=1	(R)[526].[527]SDGKISEQSDAKLK.(E)	1	2	_SDGK[Acetyl (K)]ISEQSDAK[Acetyl (K)]LK_.2|_SDGK[Acetyl (K)]ISEQSDAK[Acetyl (K)]LK_.3
P21981	Tgm2	P21981	TGM2_MOUSE	Protein-glutamine gamma-glutamyltransferase 2	TRUE	T2KO_Male / WT_Male	T2KO_Male	WT_Male	8	_SVEVSDPVPAGDLVK[Acetyl (K)]AR_		P21981	K648	Tgm2_K648	2551.71	25161	3.30165	3.30165	886.043	9.86043	1.10739	0.147163	0.900701	3.15449		0	0.00231384	7	1.92877	Mus musculus	0.07	77061	blood vessel remodeling,G-protein coupled receptor signaling pathway,phospholipase C-activating G-protein coupled receptor signaling pathway,peptide cross-linking,isopeptide cross-linking via N6-(L-isoglutamyl)-L-lysine,negative regulation of endoplasmic reticulum calcium ion concentration,positive regulation of apoptotic process,positive regulation of I-kappaB kinase/NF-kappaB signaling,apoptoti…	protein-glutamine gamma-glutamyltransferase activity,calcium ion binding,GTP binding,transaminase activity,protein domain specific binding	proteinaceous extracellular matrix,cytoplasm,mitochondrion,endoplasmic reticulum,cytosol,focal adhesion,membrane,extracellular matrix,intrinsic component of plasma membrane,extracellular exosome	sp	1	4	uniprot_mouse_proteome	>sp|P21981|TGM2_MOUSE Protein-glutamine gamma-glutamyltransferase 2 OS=Mus musculus GN=Tgm2 PE=1 SV=4	(K)[632].[633]SVEVSDPVPAGDLVKAR.(V)	1	2	_SVEVSDPVPAGDLVK[Acetyl (K)]AR_.2|_SVEVSDPVPAGDLVK[Acetyl (K)]AR_.3
Q9DBK0	Acot12	Q9DBK0	ACO12_MOUSE	Acyl-coenzyme A thioesterase 12	TRUE	T2KO_Male / WT_Male	T2KO_Male	WT_Male	4	_SVDM[Oxidation (M)]FK[Acetyl (K)]FR_		Q9DBK0	K235	Acot12_K235	3952.83	28099.8	2.8296	2.8296	610.878	7.10878	0.955715	-0.0653479	0.943318	2.89495		0	0.00235712	3	0.327107	Mus musculus	0.029	61761.6	acetyl-CoA metabolic process,pyruvate metabolic process,fatty acid metabolic process	acetyl-CoA hydrolase activity,ATP binding,lipid binding,acyl-CoA hydrolase activity,carboxylic ester hydrolase activity	cytosol	sp	1	1	uniprot_mouse_proteome	>sp|Q9DBK0|ACO12_MOUSE Acyl-coenzyme A thioesterase 12 OS=Mus musculus GN=Acot12 PE=1 SV=1	(K)[228].[229]SVDMFKFR.(G)	1	1	_SVDM[Oxidation (M)]FK[Acetyl (K)]FR_.2
P56480	Atp5b	P56480	ATPB_MOUSE	ATP synthase subunit beta, mitochondrial	TRUE	T2KO_Male / WT_Male	T2KO_Male	WT_Male	4	_VLDSGAPIK[Acetyl (K)]IPVGPETLGR_		P56480	K133	Atp5b_K133	53804.4	1.22355e+06	4.50721	4.50721	2174.07	22.7407	0.789281	-0.341388	0.125149	4.8486		0	0.00238708	3	0.416226	Mus musculus	0.478	56300.5	angiogenesis,osteoblast differentiation,lipid metabolic process,ATP biosynthetic process,negative regulation of cell adhesion involved in substrate-bound cell migration,ATP synthesis coupled proton transport,proton transport,positive regulation of blood vessel endothelial cell migration,regulation of intracellular pH,Requires Ontology	protein binding,ATP binding,MHC class I protein binding,angiostatin binding,proton-transporting ATP synthase activity, rotational mechanism,proton-transporting ATPase activity, rotational mechanism,ATPase activity	nucleus,mitochondrion,mitochondrial inner membrane,mitochondrial proton-transporting ATP synthase complex,plasma membrane,cell surface,membrane,extracellular matrix,mitochondrial membrane,mitochondrial nucleoid,myelin sheath,proton-transporting ATP synthase complex,proton-transporting ATP synthase complex, catalytic core F(1),extracellular exosome	sp	1	2	uniprot_mouse_proteome	>sp|P56480|ATPB_MOUSE ATP synthase subunit beta, mitochondrial OS=Mus musculus GN=Atp5b PE=1 SV=2	(K)[123].[124]VLDSGAPIKIPVGPETLGR.(I)	1	1	_VLDSGAPIK[Acetyl (K)]IPVGPETLGR_.2
Q91ZJ5	Ugp2	Q91ZJ5	UGPA_MOUSE	UTP--glucose-1-phosphate uridylyltransferase	TRUE	T2KO_Male / WT_Male	T2KO_Male	WT_Male	8	_AHVDEFK[Acetyl (K)]SVSK_		Q91ZJ5	K319	Ugp2_K319	21052.8	42039.5	0.997732	0.997732	99.6858	1.99686	0.941327	-0.087232	0.914441	1.08496		0	0.00238717	7	0.293264	Mus musculus	0.215	56979.3	glycogen metabolic process,UDP-glucose metabolic process,glucose 1-phosphate metabolic process	UTP:glucose-1-phosphate uridylyltransferase activity,glucose binding,pyrimidine ribonucleotide binding,identical protein binding,metal ion binding	nucleus,cytoplasm,extracellular exosome	sp	1	3	uniprot_mouse_proteome	>sp|Q91ZJ5|UGPA_MOUSE UTP--glucose-1-phosphate uridylyltransferase OS=Mus musculus GN=Ugp2 PE=1 SV=3	(K)[311].[312]AHVDEFKSVSK.(F)	1	2	_AHVDEFK[Acetyl (K)]SVSK_.2|_AHVDEFK[Acetyl (K)]SVSK_.3
P54869	Hmgcs2	P54869	HMCS2_MOUSE	Hydroxymethylglutaryl-CoA synthase, mitochondrial	TRUE	T2KO_Male / WT_Male	T2KO_Male	WT_Male	8	_ALLK[Acetyl (K)]ASLDM[Oxidation (M)]FNQK_		P54869	K358	Hmgcs2_K358	82876.4	369432	2.15627	2.15627	345.762	4.45762	0.827874	-0.272516	0.456236	2.42879		0	0.00238732	7	0.724091	Mus musculus	0.276	56822.8	cholesterol biosynthetic process,isoprenoid biosynthetic process	hydroxymethylglutaryl-CoA synthase activity	mitochondrion,mitochondrial inner membrane	sp	1	2	uniprot_mouse_proteome	>sp|P54869|HMCS2_MOUSE Hydroxymethylglutaryl-CoA synthase, mitochondrial OS=Mus musculus GN=Hmgcs2 PE=1 SV=2	(K)[353].[354]ALLKASLDMFNQK.(T)	1	2	_ALLK[Acetyl (K)]ASLDM[Oxidation (M)]FNQK_.2|_ALLK[Acetyl (K)]ASLDM[Oxidation (M)]FNQK_.3
Q91V76	NaN	Q91V76	CK054_MOUSE	Ester hydrolase C11orf54 homolog	TRUE	T2KO_Male / WT_Male	T2KO_Male	WT_Male	8	_NPADGAC[Carbamidomethyl (C)]LLEK[Acetyl (K)]YSQK_		Q91V76	K144	NaN_K144	403.627	9984.58	4.62861	4.62861	2373.71	24.7371	1.0019	0.00273245	0.933504	4.62587		0	0.00241161	7	1.57577	Mus musculus	0.206	34995.9		zinc ion binding,hydrolase activity, acting on ester bonds	nucleus,nucleoplasm,nuclear body,extracellular exosome	sp	1	1	uniprot_mouse_proteome	>sp|Q91V76|CK054_MOUSE Ester hydrolase C11orf54 homolog OS=Mus musculus PE=1 SV=1	(K)[132].[133]NPADGACLLEKYSQK.(Y)	1	2	_NPADGAC[Carbamidomethyl (C)]LLEK[Acetyl (K)]YSQK_.2|_NPADGAC[Carbamidomethyl (C)]LLEK[Acetyl (K)]YSQK_.3
P62983	Rps27a	P62983	RS27A_MOUSE	Ubiquitin-40S ribosomal protein S27a	TRUE	T2KO_Male / WT_Male	T2KO_Male	WT_Male	4	_M[Oxidation (M)]QIFVK[Acetyl (K)]TLTGK_		P62983	K6	Rps27a_K6	37466.2	133481	1.83298	1.83298	256.272	3.56272	0.840838	-0.2501	0.891507	2.08308		0	0.00241376	3	0.211228	Mus musculus	0.455	17950.9	translation,Notch signaling pathway,circadian rhythm,biological_process	RNA binding,structural constituent of ribosome,metal ion binding	extracellular space,nucleus,nucleoplasm,nucleolus,cytoplasm,cytosol,small ribosomal subunit,membrane,cytosolic small ribosomal subunit,vesicle,myelin sheath,extracellular exosome	sp	1	2	uniprot_mouse_proteome	>sp|P62983|RS27A_MOUSE Ubiquitin-40S ribosomal protein S27a OS=Mus musculus GN=Rps27a PE=1 SV=2	()[].[0]MQIFVKTLTGK.(T)	1	1	_M[Oxidation (M)]QIFVK[Acetyl (K)]TLTGK_.2
P21107-2	Tpm3	P21107-2	TPM3_MOUSE	Isoform 2 of Tropomyosin alpha-3 chain	TRUE	T2KO_Male / WT_Male	T2KO_Male	WT_Male	4	_[Acetyl (Protein N-term)]AGTTTIEAVK[Acetyl (K)]R_		P21107-2	K11	Tpm3_K11	7300.89	94386.8	3.69244	3.69244	1192.81	12.9281	0.851584	-0.231779	0.938945	3.92422		0	0.00243538	3	0.423633	Mus musculus	0.31	29020.6				sp			uniprot_mouse_proteome	>sp|P21107-2|TPM3_MOUSE Isoform 2 of Tropomyosin alpha-3 chain OS=Mus musculus GN=Tpm3	(M)[0].[1]AGTTTIEAVKR.(K)	1	1	_[Acetyl (Protein N-term)]AGTTTIEAVK[Acetyl (K)]R_.2
Q8R0Y6	Aldh1l1	Q8R0Y6	AL1L1_MOUSE	Cytosolic 10-formyltetrahydrofolate dehydrogenase	TRUE	T2KO_Male / WT_Male	T2KO_Male	WT_Male	4	_DGVPVFK[Acetyl (K)]FPR_		Q8R0Y6	K55	Aldh1l1_K55	17166.3	113733	2.72801	2.72801	562.54	6.6254	0.985128	-0.0216168	0.710875	2.74962		0	0.00245985	3	0.304499	Mus musculus	0.381	98709.2	one-carbon metabolic process,biosynthetic process,10-formyltetrahydrofolate catabolic process,oxidation-reduction process	aldehyde dehydrogenase (NAD) activity,protein binding,formyltetrahydrofolate dehydrogenase activity,hydroxymethyl-, formyl- and related transferase activity	mitochondrion,cytosol,extracellular exosome	sp	1	1	uniprot_mouse_proteome	>sp|Q8R0Y6|AL1L1_MOUSE Cytosolic 10-formyltetrahydrofolate dehydrogenase OS=Mus musculus GN=Aldh1l1 PE=1 SV=1	(K)[47].[48]DGVPVFKFPR.(W)	1	1	_DGVPVFK[Acetyl (K)]FPR_.2
P54869	Hmgcs2	P54869	HMCS2_MOUSE	Hydroxymethylglutaryl-CoA synthase, mitochondrial	TRUE	T2KO_Male / WT_Male	T2KO_Male	WT_Male	8	_GLK[Acetyl (K)]LEETYTNKDVDK_		P54869	K342	Hmgcs2_K342	251943	706414	1.48742	1.48742	180.387	2.80387	0.827874	-0.272516	0.456236	1.75993		0	0.00247766	7	0.461277	Mus musculus	0.276	56822.8	cholesterol biosynthetic process,isoprenoid biosynthetic process	hydroxymethylglutaryl-CoA synthase activity	mitochondrion,mitochondrial inner membrane	sp	1	2	uniprot_mouse_proteome	>sp|P54869|HMCS2_MOUSE Hydroxymethylglutaryl-CoA synthase, mitochondrial OS=Mus musculus GN=Hmgcs2 PE=1 SV=2	(R)[338].[339]GLKLEETYTNKDVDK.(A)	1	2	_GLK[Acetyl (K)]LEETYTNKDVDK_.3|_GLK[Acetyl (K)]LEETYTNKDVDK_.2
P43274	Hist1h1e	P43274	H14_MOUSE	Histone H1.4	TRUE	T2KO_Male / WT_Male	T2KO_Male	WT_Male	4	_SETAPAAPAAPAPAEK[Acetyl (K)]TPVKK_		P43274	K17	Hist1h1e_K17	51973.9	158251	1.60635	1.60635	204.481	3.04481	1.03764	0.0533119	0.863158	1.55304		0	0.00253273	3	0.170693	Mus musculus	0.155	21977.3	negative regulation of transcription from RNA polymerase II promoter,nucleosome assembly,regulation of transcription from RNA polymerase II promoter,nucleosome positioning,histone H3-K4 trimethylation,histone H3-K27 trimethylation	DNA binding,double-stranded DNA binding,RNA binding,calcium ion binding,protein binding,ATP binding,GTP binding,AMP binding,chromatin DNA binding,dATP binding,ADP binding	nuclear nucleosome,nucleus,nuclear heterochromatin,extracellular exosome,nucleolus	sp	1	2	uniprot_mouse_proteome	>sp|P43274|H14_MOUSE Histone H1.4 OS=Mus musculus GN=Hist1h1e PE=1 SV=2	(M)[0].[1]SETAPAAPAAPAPAEKTPVKK.(K)	1	1	_SETAPAAPAAPAPAEK[Acetyl (K)]TPVKK_.3
Q9DBT9	Dmgdh	Q9DBT9	M2GD_MOUSE	Dimethylglycine dehydrogenase, mitochondrial	TRUE	T2KO_Male / WT_Male	T2KO_Male	WT_Male	8	_IHYDSIK[Acetyl (K)]LYER_		Q9DBT9	K107	Dmgdh_K107	174574	579960	1.73212	1.73212	232.215	3.32215	0.854467	-0.226903	0.125149	1.95902		0	0.00253574	7	0.468434	Mus musculus	0.318	97254.8	amino-acid betaine catabolic process,choline catabolic process,oxidation-reduction process	RNA binding,dimethylglycine dehydrogenase activity	mitochondrion,mitochondrial matrix	sp	1	1	uniprot_mouse_proteome	>sp|Q9DBT9|M2GD_MOUSE Dimethylglycine dehydrogenase, mitochondrial OS=Mus musculus GN=Dmgdh PE=1 SV=1	(K)[99].[100]IHYDSIKLYER.(L)	1	2	_IHYDSIK[Acetyl (K)]LYER_.3|_IHYDSIK[Acetyl (K)]LYER_.2
Q8C196	Cps1	Q8C196	CPSM_MOUSE	Carbamoyl-phosphate synthase [ammonia], mitochondrial	TRUE	T2KO_Male / WT_Male	T2KO_Male	WT_Male	8	_EVEM[Oxidation (M)]DAVGK[Acetyl (K)]EGR_		Q8C196	K1183	Cps1_K1183	18410.3	176484	3.26095	3.26095	858.615	9.58615	0.908818	-0.137937	0.191401	3.39889		0	0.00254836	7	1.52545	Mus musculus	0.415	164618	urea cycle,'de novo' pyrimidine nucleobase biosynthetic process,proteolysis,arginine biosynthetic process,glutamine metabolic process,midgut development,response to toxic substance,response to zinc ion,response to amine,triglyceride catabolic process,response to food,response to lipopolysaccharide,vasodilation,response to drug,response to starvation,response to amino acid,cellular response to fib…	carbamoyl-phosphate synthase (ammonia) activity,carbamoyl-phosphate synthase (glutamine-hydrolyzing) activity,endopeptidase activity,calcium ion binding,protein binding,ATP binding,phospholipid binding,glutamate binding,protein complex binding,modified amino acid binding	nucleolus,mitochondrion,mitochondrial inner membrane,mitochondrial nucleoid,protein complex	sp	1	2	uniprot_mouse_proteome	>sp|Q8C196|CPSM_MOUSE Carbamoyl-phosphate synthase [ammonia], mitochondrial OS=Mus musculus GN=Cps1 PE=1 SV=2	(R)[1173].[1174]EVEMDAVGKEGR.(V)	1	2	_EVEM[Oxidation (M)]DAVGK[Acetyl (K)]EGR_.2|_EVEM[Oxidation (M)]DAVGK[Acetyl (K)]EGR_.3
Q925I1	Atad3	Q925I1	ATAD3_MOUSE	ATPase family AAA domain-containing protein 3	TRUE	T2KO_Male / WT_Male	T2KO_Male	WT_Male	4	_AQYQDK[Acetyl (K)]LAR_		Q925I1	K134	Atad3_K134	14071.1	66679.1	2.2445	2.2445	373.871	4.73871	1.06885	0.0960563	0.954606	2.14844		0	0.00256112	3	0.242985	Mus musculus	0.08	66742	cell growth,negative regulation of apoptotic process	molecular_function,ATP binding	mitochondrion,mitochondrial inner membrane,integral component of membrane,mitochondrial nucleoid	sp	1	1	uniprot_mouse_proteome	>sp|Q925I1|ATAD3_MOUSE ATPase family AAA domain-containing protein 3 OS=Mus musculus GN=Atad3 PE=1 SV=1	(R)[127].[128]AQYQDKLAR.(Q)	1	1	_AQYQDK[Acetyl (K)]LAR_.2
Q8BWT1	Acaa2	Q8BWT1	THIM_MOUSE	3-ketoacyl-CoA thiolase, mitochondrial	TRUE	T2KO_Male / WT_Male	T2KO_Male	WT_Male	8	_LPM[Oxidation (M)]GM[Oxidation (M)]TAENLAAK[Acetyl (K)]YNISR_		Q8BWT1	K171	Acaa2_K171	9849.57	140858	3.83804	3.83804	1330.1	14.301	0.950215	-0.0736741	0.69793	3.91172		0	0.00262752	7	1.75857	Mus musculus	0.451	41829.9	fatty acid beta-oxidation,cellular response to hypoxia,negative regulation of mitochondrial outer membrane permeabilization involved in apoptotic signaling pathway,negative regulation of mitochondrial membrane permeability involved in apoptotic process	RNA binding,acetyl-CoA C-acyltransferase activity	mitochondrion,mitochondrial inner membrane,extracellular exosome	sp	1	3	uniprot_mouse_proteome	>sp|Q8BWT1|THIM_MOUSE 3-ketoacyl-CoA thiolase, mitochondrial OS=Mus musculus GN=Acaa2 PE=1 SV=3	(K)[157].[158]LPMGMTAENLAAKYNISR.(E)	1	2	_LPM[Oxidation (M)]GM[Oxidation (M)]TAENLAAK[Acetyl (K)]YNISR_.3|_LPM[Oxidation (M)]GM[Oxidation (M)]TAENLAAK[Acetyl (K)]YNISR_.2
Q64433	Hspe1	Q64433	CH10_MOUSE	10 kDa heat shock protein, mitochondrial	TRUE	T2KO_Male / WT_Male	T2KO_Male	WT_Male	8	_SGEIEPVSVK[Acetyl (K)]VGDK_		Q64433	K66	Hspe1_K66	194559	585728	1.59002	1.59002	201.054	3.01054	0.893816	-0.16195	0.888893	1.75197		0	0.002678	7	0.383543	Mus musculus	0.765	10962.7	osteoblast differentiation,response to unfolded protein,chaperone mediated protein folding requiring cofactor	RNA binding,ATP binding,metal ion binding,unfolded protein binding,chaperone binding	mitochondrion,mitochondrial matrix,membrane,extracellular exosome	sp	1	2	uniprot_mouse_proteome	>sp|Q64433|CH10_MOUSE 10 kDa heat shock protein, mitochondrial OS=Mus musculus GN=Hspe1 PE=1 SV=2	(K)[55].[56]SGEIEPVSVKVGDK.(V)	1	2	_SGEIEPVSVK[Acetyl (K)]VGDK_.2|_SGEIEPVSVK[Acetyl (K)]VGDK_.3
Q8C196	Cps1	Q8C196	CPSM_MOUSE	Carbamoyl-phosphate synthase [ammonia], mitochondrial	TRUE	T2KO_Male / WT_Male	T2KO_Male	WT_Male	8	_QISK[Acetyl (K)]C[Carbamidomethyl (C)]LGLTEAQTR_		Q8C196	K919	Cps1_K919	35670.9	111325	1.64196	1.64196	212.09	3.1209	0.908818	-0.137937	0.191401	1.7799		0	0.00269156	7	0.425173	Mus musculus	0.415	164618	urea cycle,'de novo' pyrimidine nucleobase biosynthetic process,proteolysis,arginine biosynthetic process,glutamine metabolic process,midgut development,response to toxic substance,response to zinc ion,response to amine,triglyceride catabolic process,response to food,response to lipopolysaccharide,vasodilation,response to drug,response to starvation,response to amino acid,cellular response to fib…	carbamoyl-phosphate synthase (ammonia) activity,carbamoyl-phosphate synthase (glutamine-hydrolyzing) activity,endopeptidase activity,calcium ion binding,protein binding,ATP binding,phospholipid binding,glutamate binding,protein complex binding,modified amino acid binding	nucleolus,mitochondrion,mitochondrial inner membrane,mitochondrial nucleoid,protein complex	sp	1	2	uniprot_mouse_proteome	>sp|Q8C196|CPSM_MOUSE Carbamoyl-phosphate synthase [ammonia], mitochondrial OS=Mus musculus GN=Cps1 PE=1 SV=2	(K)[914].[915]QISKCLGLTEAQTR.(E)	1	2	_QISK[Acetyl (K)]C[Carbamidomethyl (C)]LGLTEAQTR_.2|_QISK[Acetyl (K)]C[Carbamidomethyl (C)]LGLTEAQTR_.3
Q8BWT1	Acaa2	Q8BWT1	THIM_MOUSE	3-ketoacyl-CoA thiolase, mitochondrial	TRUE	T2KO_Male / WT_Male	T2KO_Male	WT_Male	8	_AANEAGYFNEEM[Oxidation (M)]APIEVK[Acetyl (K)]TK_		Q8BWT1	K209	Acaa2_K209	1162.24	36866.1	4.98732	4.98732	3071.99	31.7199	0.950215	-0.0736741	0.69793	5.06099		0	0.00269608	7	1.83412	Mus musculus	0.451	41829.9	fatty acid beta-oxidation,cellular response to hypoxia,negative regulation of mitochondrial outer membrane permeabilization involved in apoptotic signaling pathway,negative regulation of mitochondrial membrane permeability involved in apoptotic process	RNA binding,acetyl-CoA C-acyltransferase activity	mitochondrion,mitochondrial inner membrane,extracellular exosome	sp	1	3	uniprot_mouse_proteome	>sp|Q8BWT1|THIM_MOUSE 3-ketoacyl-CoA thiolase, mitochondrial OS=Mus musculus GN=Acaa2 PE=1 SV=3	(K)[190].[191]AANEAGYFNEEMAPIEVKTK.(K)	1	2	_AANEAGYFNEEM[Oxidation (M)]APIEVK[Acetyl (K)]TK_.3|_AANEAGYFNEEM[Oxidation (M)]APIEVK[Acetyl (K)]TK_.2
P14152	Mdh1	P14152	MDHC_MOUSE	Malate dehydrogenase, cytoplasmic	TRUE	T2KO_Male / WT_Male	T2KO_Male	WT_Male	8	_NVIIWGNHSSTQYPDVNHAK[Acetyl (K)]VK_		P14152	K199	Mdh1_K199	132.314	3937.9	4.89539	4.89539	2876.18	29.7618	1.02944	0.0418627	0.938945	4.85353		0	0.00270258	7	1.45289	Mus musculus	0.302	36511.2	carbohydrate metabolic process,tricarboxylic acid cycle,oxaloacetate metabolic process,malate metabolic process,NADH metabolic process	L-malate dehydrogenase activity,NAD binding	extracellular space,mitochondrion,cytosol,myelin sheath,extracellular exosome	sp	1	3	uniprot_mouse_proteome	>sp|P14152|MDHC_MOUSE Malate dehydrogenase, cytoplasmic OS=Mus musculus GN=Mdh1 PE=1 SV=3	(K)[178].[179]NVIIWGNHSSTQYPDVNHAKVK.(L)	1	2	_NVIIWGNHSSTQYPDVNHAK[Acetyl (K)]VK_.4|_NVIIWGNHSSTQYPDVNHAK[Acetyl (K)]VK_.3
A0A0R4J083;P51174	Acadl	A0A0R4J083;P51174	A0A0R4J083_MOUSE;ACADL_MOUSE	Long-chain-specific acyl-CoA dehydrogenase, mitochondrial;Long-chain specific acyl-CoA dehydrogenase, mitochondrial	TRUE	T2KO_Male / WT_Male	T2KO_Male	WT_Male	8	_KFFQEEVIPHHTEWEK[Acetyl (K)]AGEVSR_	P51174	P51174	K81	Acadl_K81	2675.46	89261	5.06017	5.06017	3236.29	33.3629				5.06017	Not normalized	0	0.00273883	7	1.21135	Mus musculus	20.2%;20.2%	47896.92;47907.95	;temperature homeostasis,fatty acid catabolic process,response to cold,carnitine metabolic process, CoA-linked,fatty acid beta-oxidation using acyl-CoA dehydrogenase,carnitine catabolic process,long-chain fatty acid catabolic process,cellular lipid catabolic process,negative regulation of fatty acid biosynthetic process,negative regulation of fatty acid oxidation,oxidation-reduction process,regul…	;long-chain-acyl-CoA dehydrogenase activity,palmitoyl-CoA oxidase activity,flavin adenine dinucleotide binding	;mitochondrion,mitochondrial matrix	tr;sp	1	1;2	uniprot_mouse_proteome	>tr|A0A0R4J083|A0A0R4J083_MOUSE Long-chain-specific acyl-CoA dehydrogenase, mitochondrial OS=Mus musculus GN=Acadl PE=1 SV=1;>sp|P51174|ACADL_MOUSE Long-chain specific acyl-CoA dehydrogenase, mitochondrial OS=Mus musculus GN=Acadl PE=1 SV=2	(R)[64].[65]KFFQEEVIPHHTEWEKAGEVSR.(E)	1	2	_KFFQEEVIPHHTEWEK[Acetyl (K)]AGEVSR_.4|_KFFQEEVIPHHTEWEK[Acetyl (K)]AGEVSR_.5
Q6PF96;Q921G7	Etfdh	Q6PF96;Q921G7	Q6PF96_MOUSE;ETFD_MOUSE	Electron transfer flavoprotein-ubiquinone oxidoreductase, mitochondrial;Electron transfer flavoprotein-ubiquinone oxidoreductase, mitochondrial	TRUE	T2KO_Male / WT_Male	T2KO_Male	WT_Male	8	_FAILTEK[Acetyl (K)]HR_	Q921G7	Q921G7	K152	Etfdh_K152	54691.8	112720	1.04334	1.04334	106.099	2.06099				1.04334	Not normalized	0	0.00290123	7	0.248219	Mus musculus	26.1%;23.5%	61160.72;68090.93	;response to oxidative stress,electron transport chain,respiratory electron transport chain,fatty acid beta-oxidation using acyl-CoA dehydrogenase	;electron-transferring-flavoprotein dehydrogenase activity,electron carrier activity,oxidoreductase activity,oxidoreductase activity, oxidizing metal ions with flavin as acceptor,metal ion binding,quinone binding,ubiquinone binding,4 iron, 4 sulfur cluster binding	;mitochondrion,mitochondrial inner membrane,membrane,mitochondrial electron transfer flavoprotein complex,integral component of mitochondrial inner membrane,mitochondrial membrane	tr;sp	1	1	uniprot_mouse_proteome	>tr|Q6PF96|Q6PF96_MOUSE Electron transfer flavoprotein-ubiquinone oxidoreductase, mitochondrial OS=Mus musculus GN=Etfdh PE=1 SV=1;>sp|Q921G7|ETFD_MOUSE Electron transfer flavoprotein-ubiquinone oxidoreductase, mitochondrial OS=Mus musculus GN=Etfdh PE=1 SV=1	(R)[84].[85]FAILTEKHR.(I);(R)[144].[145]FAILTEKHR.(I)	1	2	_FAILTEK[Acetyl (K)]HR_.3|_FAILTEK[Acetyl (K)]HR_.2
Q8BMS1	Hadha	Q8BMS1	ECHA_MOUSE	Trifunctional enzyme subunit alpha, mitochondrial	TRUE	T2KO_Male / WT_Male	T2KO_Male	WT_Male	8	_GQQQVFK[Acetyl (K)]GLNDK_		Q8BMS1	K406	Hadha_K406	623986	1929708	1.6288	1.6288	209.255	3.09255	0.91139	-0.13386	0.601308	1.76266		0	0.00293523	7	0.453741	Mus musculus	0.248	82669.8	fatty acid beta-oxidation,response to insulin,response to drug	fatty-acyl-CoA binding,acetyl-CoA C-acyltransferase activity,enoyl-CoA hydratase activity,long-chain-enoyl-CoA hydratase activity,long-chain-3-hydroxyacyl-CoA dehydrogenase activity,protein complex binding,NAD binding	mitochondrion,mitochondrial inner membrane,mitochondrial fatty acid beta-oxidation multienzyme complex,extracellular matrix,mitochondrial nucleoid	sp	1	1	uniprot_mouse_proteome	>sp|Q8BMS1|ECHA_MOUSE Trifunctional enzyme subunit alpha, mitochondrial OS=Mus musculus GN=Hadha PE=1 SV=1	(R)[398].[399]GQQQVFKGLNDK.(V)	1	2	_GQQQVFK[Acetyl (K)]GLNDK_.2|_GQQQVFK[Acetyl (K)]GLNDK_.3
Q99KI0	Aco2	Q99KI0	ACON_MOUSE	Aconitate hydratase, mitochondrial	TRUE	T2KO_Male / WT_Male	T2KO_Male	WT_Male	8	_DFAPGKPLK[Acetyl (K)]C[Carbamidomethyl (C)]VIK_		Q99KI0	K739	Aco2_K739	111417	260424	1.22489	1.22489	133.737	2.33737	0.916818	-0.125293	0.742029	1.35018		0	0.00294425	7	0.310744	Mus musculus	0.288	85463.5	liver development,tricarboxylic acid cycle,citrate metabolic process,isocitrate metabolic process,response to isolation stress	aconitate hydratase activity,iron ion binding,3 iron, 4 sulfur cluster binding,4 iron, 4 sulfur cluster binding	mitochondrion,myelin sheath	sp	1	1	uniprot_mouse_proteome	>sp|Q99KI0|ACON_MOUSE Aconitate hydratase, mitochondrial OS=Mus musculus GN=Aco2 PE=1 SV=1	(K)[729].[730]DFAPGKPLKCVIK.(H)	1	2	_DFAPGKPLK[Acetyl (K)]C[Carbamidomethyl (C)]VIK_.3|_DFAPGKPLK[Acetyl (K)]C[Carbamidomethyl (C)]VIK_.2
Q922Q1	Marc2	Q922Q1	MARC2_MOUSE	Mitochondrial amidoxime reducing component 2	TRUE	T2KO_Male / WT_Male	T2KO_Male	WT_Male	8	_KEPLETLK[Acetyl (K)]SYR_		Q922Q1	K296	Marc2_K296	8958.45	124596	3.79787	3.79787	1290.82	13.9082	0.943491	-0.0839196	0.911005	3.88179		0	0.00294574	7	1.2886	Mus musculus	0.133	38194.3	nitrate metabolic process,oxidation-reduction process	nitrate reductase activity,molybdenum ion binding,pyridoxal phosphate binding,molybdopterin cofactor binding	mitochondrion,mitochondrial outer membrane,mitochondrial inner membrane,peroxisome,extracellular exosome	sp	1	1	uniprot_mouse_proteome	>sp|Q922Q1|MARC2_MOUSE Mitochondrial amidoxime reducing component 2 OS=Mus musculus GN=Marc2 PE=1 SV=1	(R)[287].[288]KEPLETLKSYR.(L)	1	2	_KEPLETLK[Acetyl (K)]SYR_.3|_KEPLETLK[Acetyl (K)]SYR_.2
Q8QZS1	Hibch	Q8QZS1	HIBCH_MOUSE	3-hydroxyisobutyryl-CoA hydrolase, mitochondrial	TRUE	T2KO_Male / WT_Male	T2KO_Male	WT_Male	8	_AGIATHFVDSEK[Acetyl (K)]LR_		Q8QZS1	K220	Hibch_K220	140946	327764	1.21751	1.21751	132.545	2.32545	1.07856	0.109106	0.932273	1.1084		0	0.00296265	7	0.440285	Mus musculus	0.205	43037.6	valine catabolic process	3-hydroxyisobutyryl-CoA hydrolase activity	mitochondrion,extracellular exosome	sp	1	1	uniprot_mouse_proteome	>sp|Q8QZS1|HIBCH_MOUSE 3-hydroxyisobutyryl-CoA hydrolase, mitochondrial OS=Mus musculus GN=Hibch PE=1 SV=1	(R)[207].[208]AGIATHFVDSEKLR.(V)	1	2	_AGIATHFVDSEK[Acetyl (K)]LR_.3|_AGIATHFVDSEK[Acetyl (K)]LR_.2
Q8CGC7	Eprs	Q8CGC7	SYEP_MOUSE	Bifunctional glutamate/proline--tRNA ligase	TRUE	T2KO_Male / WT_Male	T2KO_Male	WT_Male	4	_DTGEK[Acetyl (K)]LTIAEK_		Q8CGC7	K1389	Eprs_K1389	4801.49	28696.8	2.57933	2.57933	497.664	5.97664	0.989814	-0.0147711	0.934432	2.59411		0	0.00296272	3	0.299484	Mus musculus	0.056	170079	glutamyl-tRNA aminoacylation,prolyl-tRNA aminoacylation,negative regulation of translation,cellular response to interferon-gamma	glutamate-tRNA ligase activity,proline-tRNA ligase activity,ATP binding,zinc ion binding,RNA stem-loop binding,protein homodimerization activity,GTPase binding	cytoplasm,cytosol,membrane,aminoacyl-tRNA synthetase multienzyme complex,intracellular ribonucleoprotein complex,GAIT complex	sp	1	4	uniprot_mouse_proteome	>sp|Q8CGC7|SYEP_MOUSE Bifunctional glutamate/proline--tRNA ligase OS=Mus musculus GN=Eprs PE=1 SV=4	(R)[1383].[1384]DTGEKLTIAEK.(E)	1	1	_DTGEK[Acetyl (K)]LTIAEK_.2
Q91XE8	Tmem205	Q91XE8	TM205_MOUSE	Transmembrane protein 205	TRUE	T2KO_Male / WT_Male	T2KO_Male	WT_Male	4	_ALQSIEK[Acetyl (K)]ER_		Q91XE8	K122	Tmem205_K122	12758.7	148165	3.53765	3.53765	1061.29	11.6129	1.01906	0.0272425	0.945368	3.51041		0	0.00299246	3	0.423097	Mus musculus	0.185	21180	biological_process	molecular_function	integral component of membrane,extracellular exosome	sp	1	1	uniprot_mouse_proteome	>sp|Q91XE8|TM205_MOUSE Transmembrane protein 205 OS=Mus musculus GN=Tmem205 PE=1 SV=1	(R)[114].[115]ALQSIEKER.(G)	1	1	_ALQSIEK[Acetyl (K)]ER_.2
P24549	Aldh1a1	P24549	AL1A1_MOUSE	Retinal dehydrogenase 1	TRUE	T2KO_Male / WT_Male	T2KO_Male	WT_Male	4	_EEIFGPVQQIM[Oxidation (M)]K[Acetyl (K)]FK_		P24549	K410	Aldh1a1_K410	1.02335	2118.6	11.0156	11.0156	206926	2070.26	0.987697	-0.0178603	0.932273	11.0335		0	0.0029927	3	1.08818	Mus musculus	0.317	54467.8	optic cup morphogenesis involved in camera-type eye development,response to drug,retinol metabolic process,retinoic acid metabolic process,9-cis-retinoic acid biosynthetic process,positive regulation of apoptotic process,embryonic eye morphogenesis,oxidation-reduction process	retinal dehydrogenase activity,3-chloroallyl aldehyde dehydrogenase activity,aldehyde dehydrogenase (NAD) activity,benzaldehyde dehydrogenase (NAD+) activity,NAD binding	cytosol,extracellular exosome	sp	1	5	uniprot_mouse_proteome	>sp|P24549|AL1A1_MOUSE Retinal dehydrogenase 1 OS=Mus musculus GN=Aldh1a1 PE=1 SV=5	(K)[397].[398]EEIFGPVQQIMKFK.(S)	1	1	_EEIFGPVQQIM[Oxidation (M)]K[Acetyl (K)]FK_.2
P43277	Hist1h1d	P43277	H13_MOUSE	Histone H1.3	TRUE	T2KO_Male / WT_Male	T2KO_Male	WT_Male	4	_SGVSLAALK[Acetyl (K)]K_		P43277	K64	Hist1h1d_K64	59740.9	145590	1.28512	1.28512	143.702	2.43702	1.0033	0.00475784	0.948964	1.28036		0	0.00302231	3	0.144419	Mus musculus	0.357	22099.5	negative regulation of transcription from RNA polymerase II promoter,nucleosome assembly,regulation of transcription from RNA polymerase II promoter,nucleosome positioning,histone H3-K4 trimethylation,histone H3-K27 trimethylation	DNA binding,RNA binding,protein binding,chromatin DNA binding	nucleosome,nuclear chromatin,nuclear euchromatin	sp	1	2	uniprot_mouse_proteome	>sp|P43277|H13_MOUSE Histone H1.3 OS=Mus musculus GN=Hist1h1d PE=1 SV=2	(R)[54].[55]SGVSLAALKK.(A)	1	1	_SGVSLAALK[Acetyl (K)]K_.2
P63038	Hspd1	P63038	CH60_MOUSE	60 kDa heat shock protein, mitochondrial	TRUE	T2KO_Male / WT_Male	T2KO_Male	WT_Male	4	_DDAM[Oxidation (M)]LLK[Acetyl (K)]GK_		P63038	K359	Hspd1_K359	7524.33	55147.4	2.87366	2.87366	632.921	7.32921	1.02736	0.0389451	0.934432	2.83471		0	0.00311403	3	0.352963	Mus musculus	0.267	60955.5	response to hypoxia,detection of misfolded protein,B cell cytokine production,MyD88-dependent toll-like receptor signaling pathway,positive regulation of T cell mediated immune response to tumor cell,response to ischemia,'de novo' protein folding,activation of cysteine-type endopeptidase activity involved in apoptotic process,response to unfolded protein,apoptotic mitochondrial changes,response t…	lipopolysaccharide binding,protease binding,p53 binding,RNA binding,double-stranded RNA binding,ATP binding,high-density lipoprotein particle binding,hydrolase activity,enzyme binding,ubiquitin protein ligase binding,protein complex binding,apolipoprotein binding,apolipoprotein A-I binding,insulin binding,protein binding involved in protein folding,protein heterodimerization activity,unfolded pro…	extracellular space,cytoplasm,mitochondrion,mitochondrial inner membrane,mitochondrial matrix,early endosome,peroxisomal matrix,rough endoplasmic reticulum,Golgi apparatus,cytosol,plasma membrane,clathrin-coated pit,cell surface,membrane,mitochondrial crista,coated vesicle,secretory granule,extracellular matrix,zymogen granule,myelin sheath,intracellular membrane-bounded organelle,protein complex…	sp	1	1	uniprot_mouse_proteome	>sp|P63038|CH60_MOUSE 60 kDa heat shock protein, mitochondrial OS=Mus musculus GN=Hspd1 PE=1 SV=1	(K)[351].[352]DDAMLLKGK.(G)	1	1	_DDAM[Oxidation (M)]LLK[Acetyl (K)]GK_.2
P50544	Acadvl	P50544	ACADV_MOUSE	Very long-chain specific acyl-CoA dehydrogenase, mitochondrial	TRUE	T2KO_Male / WT_Male	T2KO_Male	WT_Male	4	_IHNFGVIQEK[Acetyl (K)]LAR_		P50544	K383	Acadvl_K383	14365.9	89770.8	2.64359	2.64359	524.886	6.24886	0.958769	-0.0607455	0.67252	2.70434		0	0.00312595	3	0.334628	Mus musculus	0.226	70875.5	temperature homeostasis,fatty acid catabolic process,response to cold,epithelial cell differentiation,fatty acid beta-oxidation using acyl-CoA dehydrogenase,negative regulation of fatty acid biosynthetic process,negative regulation of fatty acid oxidation,regulation of cholesterol metabolic process	long-chain-acyl-CoA dehydrogenase activity,flavin adenine dinucleotide binding	nucleus,nucleolus,mitochondrion,mitochondrial inner membrane,cytosol,mitochondrial membrane,mitochondrial nucleoid	sp	1	3	uniprot_mouse_proteome	>sp|P50544|ACADV_MOUSE Very long-chain specific acyl-CoA dehydrogenase, mitochondrial OS=Mus musculus GN=Acadvl PE=1 SV=3	(K)[372].[373]IHNFGVIQEKLAR.(M)	1	1	_IHNFGVIQEK[Acetyl (K)]LAR_.3
Q8VDD5	Myh9	Q8VDD5	MYH9_MOUSE	Myosin-9	TRUE	T2KO_Male / WT_Male	T2KO_Male	WT_Male	8	_K[Acetyl (K)]VEAQLQELQVK_		Q8VDD5	K1249	Myh9_K1249	29938.5	80395.4	1.42511	1.42511	168.535	2.68535	1.01484	0.0212504	0.83584	1.40386		0	0.00314914	7	0.439789	Mus musculus	0.049	226372	meiotic spindle organization,cell morphogenesis involved in differentiation,angiogenesis,in utero embryonic development,establishment of T cell polarity,membrane protein ectodomain proteolysis,phagocytosis, engulfment,cell adhesion,myoblast fusion,regulation of cell shape,protein transport,actin filament-based movement,platelet formation,monocyte differentiation,actomyosin structure organization,…	microfilament motor activity,RNA binding,actin binding,protein binding,calmodulin binding,ATP binding,ATPase activity,protein domain specific binding,actin-dependent ATPase activity,protein homodimerization activity,protein anchor,ADP binding,cadherin binding,actin filament binding	stress fiber,ruffle,uropod,nucleus,cytoplasm,actomyosin contractile ring,cytosol,plasma membrane,brush border,cell-cell adherens junction,cell cortex,actin cytoskeleton,membrane,myosin complex,myosin II complex,cortical cytoskeleton,extracellular matrix,cell leading edge,cleavage furrow,actomyosin,protein complex,extracellular exosome,myosin II filament,immunological synapse,spindle,focal adhesio…	sp	1	4	uniprot_mouse_proteome	>sp|Q8VDD5|MYH9_MOUSE Myosin-9 OS=Mus musculus GN=Myh9 PE=1 SV=4	(K)[1247].[1248]KVEAQLQELQVK.(F)	1	2	_K[Acetyl (K)]VEAQLQELQVK_.2|_K[Acetyl (K)]VEAQLQELQVK_.3
P43277	Hist1h1d	P43277	H13_MOUSE	Histone H1.3	TRUE	T2KO_Male / WT_Male	T2KO_Male	WT_Male	4	_LGLK[Acetyl (K)]SLVSK_		P43277	K86	Hist1h1d_K86	9994.4	39888.5	1.99678	1.99678	299.108	3.99108	1.0033	0.00475784	0.948964	1.99202		0	0.00315688	3	0.25827	Mus musculus	0.357	22099.5	negative regulation of transcription from RNA polymerase II promoter,nucleosome assembly,regulation of transcription from RNA polymerase II promoter,nucleosome positioning,histone H3-K4 trimethylation,histone H3-K27 trimethylation	DNA binding,RNA binding,protein binding,chromatin DNA binding	nucleosome,nuclear chromatin,nuclear euchromatin	sp	1	2	uniprot_mouse_proteome	>sp|P43277|H13_MOUSE Histone H1.3 OS=Mus musculus GN=Hist1h1d PE=1 SV=2	(K)[81].[82]LGLKSLVSK.(G)	1	1	_LGLK[Acetyl (K)]SLVSK_.2
P97450	Atp5j	P97450	ATP5J_MOUSE	ATP synthase-coupling factor 6, mitochondrial	TRUE	T2KO_Male / WT_Male	T2KO_Male	WT_Male	4	_FDDPKFEVIDK[Acetyl (K)]PQS_		P97450	K105	Atp5j_K105	27012	343431	3.66835	3.66835	1171.4	12.714	0.970186	-0.0436668	0.907682	3.71202		0	0.00322143	3	0.402789	Mus musculus	0.306	12496.4	ATP synthesis coupled proton transport,substantia nigra development	hydrogen ion transmembrane transporter activity,ATPase activity	mitochondrial proton-transporting ATP synthase complex, coupling factor F(o),mitochondrion,mitochondrial inner membrane,mitochondrial proton-transporting ATP synthase complex	sp	1	1	uniprot_mouse_proteome	>sp|P97450|ATP5J_MOUSE ATP synthase-coupling factor 6, mitochondrial OS=Mus musculus GN=Atp5j PE=1 SV=1	(K)[93].[94]FDDPKFEVIDKPQS.()	1	1	_FDDPKFEVIDK[Acetyl (K)]PQS_.2
Q9CZU6	Cs	Q9CZU6	CISY_MOUSE	Citrate synthase, mitochondrial	TRUE	T2KO_Male / WT_Male	T2KO_Male	WT_Male	4	_SM[Oxidation (M)]STDGLMK[Acetyl (K)]FVDSK_		Q9CZU6	K459	Cs_K459	1.07734	569.428	9.04589	9.04589	52754.9	528.549	0.859118	-0.219072	0.857664	9.26497		0	0.00326515	3	0.924497	Mus musculus	0.175	51736.7	carbohydrate metabolic process,tricarboxylic acid cycle	RNA binding,citrate (Si)-synthase activity,transferase activity, transferring acyl groups, acyl groups converted into alkyl on transfer	nucleus,mitochondrion,mitochondrial matrix,extracellular exosome	sp	1	1	uniprot_mouse_proteome	>sp|Q9CZU6|CISY_MOUSE Citrate synthase, mitochondrial OS=Mus musculus GN=Cs PE=1 SV=1	(K)[449].[450]SMSTDGLMKFVDSK.()	1	1	_SM[Oxidation (M)]STDGLMK[Acetyl (K)]FVDSK_.2
Q9CZN7	Shmt2	Q9CZN7	Q9CZN7_MOUSE	Serine hydroxymethyltransferase	TRUE	T2KO_Male / WT_Male	T2KO_Male	WT_Male	8	_KTAK[Acetyl (K)]LQDFK_		Q9CZN7	K464	Shmt2_K464	37653.4	81565.3	1.11517	1.11517	116.621	2.16621	0.870341	-0.200347	0.456236	1.31552		0	0.00327353	7	0.317049	Mus musculus	0.313	55758.7	glycine metabolic process,L-serine metabolic process,L-serine biosynthetic process,one-carbon metabolic process,positive regulation of cell proliferation,glycine biosynthetic process from serine,response to type I interferon,tetrahydrofolate interconversion,tetrahydrofolate metabolic process,protein tetramerization,protein homotetramerization,protein K63-linked deubiquitination	chromatin binding,glycine hydroxymethyltransferase activity,L-allo-threonine aldolase activity,amino acid binding,pyridoxal phosphate binding,identical protein binding	nucleus,cytoplasm,mitochondrion,mitochondrial inner membrane,mitochondrial intermembrane space,mitochondrial matrix,microtubule cytoskeleton,mitochondrial nucleoid,extracellular exosome,BRISC complex	tr	1	1	uniprot_mouse_proteome	>tr|Q9CZN7|Q9CZN7_MOUSE Serine hydroxymethyltransferase OS=Mus musculus GN=Shmt2 PE=1 SV=1	(R)[459].[460]KTAKLQDFK.(S)	1	2	_KTAK[Acetyl (K)]LQDFK_.3|_KTAK[Acetyl (K)]LQDFK_.2
P62908	Rps3	P62908	RS3_MOUSE	40S ribosomal protein S3	TRUE	T2KO_Male / WT_Male	T2KO_Male	WT_Male	4	_ELTAVVQK[Acetyl (K)]R_		P62908	K75	Rps3_K75	97446	302452	1.63403	1.63403	210.379	3.10379	0.935096	-0.0968136	0.827456	1.73084		0	0.00328926	3	0.195142	Mus musculus	0.568	26674.3	cytoplasmic translation,DNA repair,transcription, DNA-templated,apoptotic process,response to oxidative stress,chromosome segregation,positive regulation of gene expression,negative regulation of translation,positive regulation of microtubule polymerization,positive regulation of protein complex assembly,negative regulation of protein ubiquitination,positive regulation of endodeoxyribonuclease ac…	DNA binding,damaged DNA binding,RNA binding,mRNA binding,structural constituent of ribosome,DNA-(apurinic or apyrimidinic site) lyase activity,endodeoxyribonuclease activity,protein binding,microtubule binding,transcription factor binding,oxidized purine nucleobase lesion DNA N-glycosylase activity,tubulin binding,enzyme binding,kinase binding,protein kinase binding,Hsp70 protein binding,oxidized…	nucleus,nucleolus,cytoplasm,mitochondrial inner membrane,mitochondrial matrix,endoplasmic reticulum,cytosol,ribosome,polysome,plasma membrane,focal adhesion,membrane,cytosolic small ribosomal subunit,intracellular ribonucleoprotein complex,extracellular matrix,ruffle membrane,extracellular exosome,NF-kappaB complex,mitotic spindle	sp	1	1	uniprot_mouse_proteome	>sp|P62908|RS3_MOUSE 40S ribosomal protein S3 OS=Mus musculus GN=Rps3 PE=1 SV=1	(R)[66].[67]ELTAVVQKR.(F)	1	1	_ELTAVVQK[Acetyl (K)]R_.2
G3X982	Aox3	G3X982	AOXC_MOUSE	Aldehyde oxidase 3	TRUE	T2KO_Male / WT_Male	T2KO_Male	WT_Male	4	_SSK[Acetyl (K)]WEFVSAFR_		G3X982	K421	Aox3_K421	3935.92	40697.9	3.37018	3.37018	934.013	10.3401	1.07439	0.103518	0.897731	3.26666		0	0.0033058	3	0.435946	Mus musculus	0.066	146902	xanthine catabolic process,drug metabolic process,oxidation-reduction process	aldehyde oxidase activity,xanthine dehydrogenase activity,iron ion binding,electron carrier activity,oxidoreductase activity, acting on CH-OH group of donors,molybdenum ion binding,protein homodimerization activity,molybdopterin cofactor binding,retinal oxidase activity,flavin adenine dinucleotide binding,NAD binding,2 iron, 2 sulfur cluster binding,Requires Ontology	cytosol	sp	1	1	uniprot_mouse_proteome	>sp|G3X982|AOXC_MOUSE Aldehyde oxidase 3 OS=Mus musculus GN=Aox3 PE=1 SV=1	(R)[417].[418]SSKWEFVSAFR.(Q)	1	1	_SSK[Acetyl (K)]WEFVSAFR_.2
P55264;P55264-2	Adk	P55264;P55264-2	ADK_MOUSE	Adenosine kinase;Isoform Short of Adenosine kinase	TRUE	T2KO_Male / WT_Male	T2KO_Male	WT_Male	4	_FGEILK[Acetyl (K)]R_	P55264	P55264	K116	Adk_K116	130865	366433	1.48546	1.48546	180.007	2.80007				1.48546	Not normalized	0	0.00331276	3	0.178905	Mus musculus	36.3%;36.3%-2	40148.75;40148.75-2	purine ribonucleoside salvage,adenosine salvage,dATP biosynthetic process,AMP salvage,carbohydrate phosphorylation;	RNA binding,adenosine kinase activity,ATP binding,metal ion binding,carbohydrate kinase activity;	nucleus,nucleoplasm,cytosol;	sp	1;	2;	uniprot_mouse_proteome	>sp|P55264|ADK_MOUSE Adenosine kinase OS=Mus musculus GN=Adk PE=1 SV=2;>sp|P55264-2|ADK_MOUSE Isoform Short of Adenosine kinase OS=Mus musculus GN=Adk	(K)[109].[110]FGEILKR.(K);(K)[93].[94]FGEILKR.(K)	1	1	_FGEILK[Acetyl (K)]R_.2
P25688	Uox	P25688	URIC_MOUSE	Uricase	TRUE	T2KO_Male / WT_Male	T2KO_Male	WT_Male	8	_FAGPYDK[Acetyl (K)]GEYSPSVQK_		P25688	K227	Uox_K227	36258	128703	1.82768	1.82768	254.966	3.54966	0.738215	-0.437886	0.107033	2.26557		0	0.00337196	7	0.508654	Mus musculus	0.426	35039.2	purine nucleobase metabolic process,urate catabolic process,oxidation-reduction process	urate oxidase activity	mitochondrion,peroxisome	sp	1	2	uniprot_mouse_proteome	>sp|P25688|URIC_MOUSE Uricase OS=Mus musculus GN=Uox PE=1 SV=2	(K)[219].[220]FAGPYDKGEYSPSVQK.(T)	1	2	_FAGPYDK[Acetyl (K)]GEYSPSVQK_.2|_FAGPYDK[Acetyl (K)]GEYSPSVQK_.3
Q9WU79	Prodh	Q9WU79	PROD_MOUSE	Proline dehydrogenase 1, mitochondrial	TRUE	T2KO_Male / WT_Male	T2KO_Male	WT_Male	8	_FTEEEEQQM[Oxidation (M)]K[Acetyl (K)]R_		Q9WU79	K356	Prodh_K356	15114	54879.2	1.86038	1.86038	263.103	3.63103	0.986113	-0.0201747	0.899791	1.88055		0	0.0034896	7	0.640882	Mus musculus	0.07	68036	proline catabolic process to glutamate,oxidation-reduction process	proline dehydrogenase activity,amino acid binding,FAD binding	mitochondrion,mitochondrial inner membrane,mitochondrial matrix	sp	1	2	uniprot_mouse_proteome	>sp|Q9WU79|PROD_MOUSE Proline dehydrogenase 1, mitochondrial OS=Mus musculus GN=Prodh PE=1 SV=2	(R)[345].[346]FTEEEEQQMKR.(M)	1	2	_FTEEEEQQM[Oxidation (M)]K[Acetyl (K)]R_.2|_FTEEEEQQM[Oxidation (M)]K[Acetyl (K)]R_.3
G3X9L6;Q9DCX2	Gm10250;Atp5h	G3X9L6;Q9DCX2	G3X9L6_MOUSE;ATP5H_MOUSE	MCG55033;ATP synthase subunit d, mitochondrial	TRUE	T2KO_Male / WT_Male	T2KO_Male	WT_Male	4	_YTALVDQEEK[Acetyl (K)]EDVK_	Q9DCX2	Q9DCX2	K95	Atp5h_K95	113303	533083	2.23417	2.23417	370.492	4.70492				2.23417	Not normalized	0	0.00349575	3	0.267417	Mus musculus	46.9%;46.6%	18621.27;18749.45	ATP synthesis coupled proton transport,Requires Ontology;ATP synthesis coupled proton transport,Requires Ontology	proton-transporting ATP synthase activity, rotational mechanism;ATPase activity,proton-transporting ATP synthase activity, rotational mechanism	mitochondrial proton-transporting ATP synthase, stator stalk;mitochondrial proton-transporting ATP synthase, stator stalk,nucleoplasm,mitochondrion,mitochondrial inner membrane,mitochondrial proton-transporting ATP synthase complex,cytosol,myelin sheath,extracellular exosome	tr;sp	4;1	1;3	uniprot_mouse_proteome	>tr|G3X9L6|G3X9L6_MOUSE MCG55033 OS=Mus musculus GN=Gm10250 PE=4 SV=1;>sp|Q9DCX2|ATP5H_MOUSE ATP synthase subunit d, mitochondrial OS=Mus musculus GN=Atp5h PE=1 SV=3	(K)[84].[85]YTALVDQEEKEDVK.(S)	1	1	_YTALVDQEEK[Acetyl (K)]EDVK_.2
Q9CXD6;Q9CXD6-2;Q9CXD6-3	Mcur1	Q9CXD6;Q9CXD6-2;Q9CXD6-3	MCUR1_MOUSE	Mitochondrial calcium uniporter regulator 1;Isoform 2 of Mitochondrial calcium uniporter regulator 1;Isoform 3 of Mitochondrial calcium uniporter regulator 1	TRUE	T2KO_Male / WT_Male	T2KO_Male	WT_Male	4	_LNFNLEK[Acetyl (K)]SR_	Q9CXD6	Q9CXD6	K260	Mcur1_K260	22567.3	70223	1.63771	1.63771	211.171	3.11171				1.63771	Not normalized	0	0.00355263	3	0.207622	Mus musculus	2.6%;2.6%-2;2.6%-3	37849.2;37849.2-2;37849.2-3	mitochondrial calcium ion transport,calcium ion transmembrane import into mitochondrion,positive regulation of mitochondrial calcium ion concentration,calcium ion import;;	molecular_function;;	integral component of mitochondrial inner membrane;;	sp	1;;	1;;	uniprot_mouse_proteome	>sp|Q9CXD6|MCUR1_MOUSE Mitochondrial calcium uniporter regulator 1 OS=Mus musculus GN=Mcur1 PE=1 SV=1;>sp|Q9CXD6-2|MCUR1_MOUSE Isoform 2 of Mitochondrial calcium uniporter regulator 1 OS=Mus musculus GN=Mcur1;>sp|Q9CXD6-3|MCUR1_MOUSE Isoform 3 of Mitochondrial calcium uniporter regulator 1 OS=Mus musculus GN=Mcur1	(K)[252].[253]LNFNLEKSR.(V);(K)[252].[253]LNFNLEKSR.(V);(K)[72].[73]LNFNLEKSR.(V)	1	1	_LNFNLEK[Acetyl (K)]SR_.2
Q8C196	Cps1	Q8C196	CPSM_MOUSE	Carbamoyl-phosphate synthase [ammonia], mitochondrial	TRUE	T2KO_Male / WT_Male	T2KO_Male	WT_Male	4	_DILNM[Oxidation (M)]DK[Acetyl (K)]TLK_		Q8C196	K889	Cps1_K889	297618	1989737	2.74104	2.74104	568.554	6.68554	0.908818	-0.137937	0.191401	2.87898		0	0.00359773	3	0.35923	Mus musculus	0.415	164618	urea cycle,'de novo' pyrimidine nucleobase biosynthetic process,proteolysis,arginine biosynthetic process,glutamine metabolic process,midgut development,response to toxic substance,response to zinc ion,response to amine,triglyceride catabolic process,response to food,response to lipopolysaccharide,vasodilation,response to drug,response to starvation,response to amino acid,cellular response to fib…	carbamoyl-phosphate synthase (ammonia) activity,carbamoyl-phosphate synthase (glutamine-hydrolyzing) activity,endopeptidase activity,calcium ion binding,protein binding,ATP binding,phospholipid binding,glutamate binding,protein complex binding,modified amino acid binding	nucleolus,mitochondrion,mitochondrial inner membrane,mitochondrial nucleoid,protein complex	sp	1	2	uniprot_mouse_proteome	>sp|Q8C196|CPSM_MOUSE Carbamoyl-phosphate synthase [ammonia], mitochondrial OS=Mus musculus GN=Cps1 PE=1 SV=2	(R)[881].[882]DILNMDKTLK.(G)	1	1	_DILNM[Oxidation (M)]DK[Acetyl (K)]TLK_.2
Q06185	Atp5i	Q06185	ATP5I_MOUSE	ATP synthase subunit e, mitochondrial	TRUE	T2KO_Male / WT_Male	T2KO_Male	WT_Male	8	_VPPVQVSPLIK[Acetyl (K)]FGR_		Q06185	K12	Atp5i_K12	3763.02	39600	3.39554	3.39554	952.347	10.5235	0.814961	-0.295198	0.863158	3.69074		0	0.00360343	7	2.05579	Mus musculus	0.451	8235.6	ATP synthesis coupled proton transport	hydrogen ion transmembrane transporter activity,ATPase activity	mitochondrial proton-transporting ATP synthase complex, coupling factor F(o),mitochondrion,mitochondrial proton-transporting ATP synthase complex	sp	1	2	uniprot_mouse_proteome	>sp|Q06185|ATP5I_MOUSE ATP synthase subunit e, mitochondrial OS=Mus musculus GN=Atp5i PE=1 SV=2	(M)[0].[1]VPPVQVSPLIKFGR.(Y)	1	2	_VPPVQVSPLIK[Acetyl (K)]FGR_.2|_VPPVQVSPLIK[Acetyl (K)]FGR_.3
Q8BIJ6	Iars2	Q8BIJ6	SYIM_MOUSE	Isoleucine--tRNA ligase, mitochondrial	TRUE	T2KO_Male / WT_Male	T2KO_Male	WT_Male	4	_SFAQAAIEK[Acetyl (K)]QK_		Q8BIJ6	K194	Iars2_K194	1385.27	8607.34	2.6354	2.6354	521.347	6.21347	1.02737	0.0389546	0.950706	2.59644		0	0.00364111	3	0.328211	Mus musculus	0.052	112804	isoleucyl-tRNA aminoacylation,regulation of translational fidelity	tRNA binding,aminoacyl-tRNA editing activity,isoleucine-tRNA ligase activity,ATP binding	mitochondrion,mitochondrial matrix,cytosol	sp	1	1	uniprot_mouse_proteome	>sp|Q8BIJ6|SYIM_MOUSE Isoleucine--tRNA ligase, mitochondrial OS=Mus musculus GN=Iars2 PE=1 SV=1	(R)[184].[185]SFAQAAIEKQK.(S)	1	1	_SFAQAAIEK[Acetyl (K)]QK_.3
P62242	Rps8	P62242	RS8_MOUSE	40S ribosomal protein S8	TRUE	T2KO_Male / WT_Male	T2KO_Male	WT_Male	8	_NAK[Acetyl (K)]ISSLLEEQFQQGK_		P62242	K157	Rps8_K157	83.4905	2188.9	4.71245	4.71245	2521.73	26.2173	1.00812	0.0116697	0.945368	4.70078		0	0.00368512	7	1.77882	Mus musculus	0.288	24205.2	maturation of SSU-rRNA from tricistronic rRNA transcript (SSU-rRNA, 5.8S rRNA, LSU-rRNA),translation	RNA binding,structural constituent of ribosome	nucleus,endoplasmic reticulum,cytosol,focal adhesion,membrane,cytosolic small ribosomal subunit,intracellular ribonucleoprotein complex,extracellular exosome	sp	1	2	uniprot_mouse_proteome	>sp|P62242|RS8_MOUSE 40S ribosomal protein S8 OS=Mus musculus GN=Rps8 PE=1 SV=2	(K)[153].[154]NAKISSLLEEQFQQGK.(L)	1	2	_NAK[Acetyl (K)]ISSLLEEQFQQGK_.3|_NAK[Acetyl (K)]ISSLLEEQFQQGK_.2
Q5SQB0;Q61937	Npm1	Q5SQB0;Q61937	Q5SQB0_MOUSE;NPM_MOUSE	Nucleophosmin	TRUE	T2KO_Male / WT_Male	T2KO_Male	WT_Male	4	_VEAK[Acetyl (K)]FINYVK_	Q61937	Q61937	K265	Npm1_K265	107179	361044	1.75215	1.75215	236.861	3.36861	1.23092	0.299735	0.951275	1.45242		0	0.00371444	3	0.220135	Mus musculus	8.7%;7.9%	29524.7;32560.07	;ribosomal large subunit export from nucleus,ribosomal small subunit export from nucleus,cleavage in ITS2 between 5.8S rRNA and LSU-rRNA of tricistronic rRNA transcript (SSU-rRNA, 5.8S rRNA, LSU-rRNA),cardiac muscle hypertrophy,DNA repair,nucleosome assembly,rRNA export from nucleus,cell volume homeostasis,nucleocytoplasmic transport,centrosome cycle,cell aging,protein localization,positive regul…	;core promoter binding,RNA polymerase II transcription coactivator activity,p53 binding,transcription coactivator activity,RNA binding,protein kinase inhibitor activity,protein binding,ATP binding,phosphatidylinositol-3,4,5-trisphosphate binding,transcription factor binding,rRNA binding,protein kinase binding,Tat protein binding,activating transcription factor binding,histone binding,protein homo…	;granular component,nucleus,nucleoplasm,nucleolus,cytoplasm,centrosome,cytosol,focal adhesion,large ribosomal subunit,small ribosomal subunit,membrane,nuclear matrix,nuclear speck,intracellular ribonucleoprotein complex,spindle pole centrosome,protein-DNA complex,protein complex	tr;sp	1	1	uniprot_mouse_proteome	>tr|Q5SQB0|Q5SQB0_MOUSE Nucleophosmin OS=Mus musculus GN=Npm1 PE=1 SV=1;>sp|Q61937|NPM_MOUSE Nucleophosmin OS=Mus musculus GN=Npm1 PE=1 SV=1	(K)[232].[233]VEAKFINYVK.(N);(K)[260].[261]VEAKFINYVK.(N)	1	1	_VEAK[Acetyl (K)]FINYVK_.2
Q9WVM8	Aadat	Q9WVM8	AADAT_MOUSE	Kynurenine/alpha-aminoadipate aminotransferase, mitochondrial	TRUE	T2KO_Male / WT_Male	T2KO_Male	WT_Male	4	_QLIEEK[Acetyl (K)]AIER_		Q9WVM8	K373	Aadat_K373	2833.7	24340.8	3.10262	3.10262	758.977	8.58977	1.06798	0.0948882	0.857664	3.00773		0	0.00383551	3	0.410626	Mus musculus	0.089	47597.9	2-oxoglutarate metabolic process,glutamate metabolic process,biosynthetic process,tryptophan catabolic process to kynurenine,L-lysine catabolic process to acetyl-CoA via saccharopine,kynurenine metabolic process,L-kynurenine metabolic process	kynurenine-oxoglutarate transaminase activity,pyridoxal phosphate binding,protein homodimerization activity,2-aminoadipate transaminase activity	mitochondrion	sp	1	1	uniprot_mouse_proteome	>sp|Q9WVM8|AADAT_MOUSE Kynurenine/alpha-aminoadipate aminotransferase, mitochondrial OS=Mus musculus GN=Aadat PE=1 SV=1	(K)[366].[367]QLIEEKAIER.(E)	1	1	_QLIEEK[Acetyl (K)]AIER_.2
P58252	Eef2	P58252	EF2_MOUSE	Elongation factor 2	TRUE	T2KO_Male / WT_Male	T2KO_Male	WT_Male	4	_YFDPANGK[Acetyl (K)]FSK_		P58252	K272	Eef2_K272	22366.9	171602	2.93963	2.93963	667.215	7.67215	0.952914	-0.0695821	0.888893	3.00921		0	0.00386635	3	0.386007	Mus musculus	0.199	95314	hematopoietic progenitor cell differentiation,response to ischemia,skeletal muscle contraction,translational elongation,aging,glial cell proliferation,response to estradiol,response to endoplasmic reticulum stress,skeletal muscle cell differentiation,response to drug,response to hydrogen peroxide,response to ethanol,positive regulation of translation,response to folic acid,cellular response to br…	p53 binding,RNA binding,translation elongation factor activity,GTPase activity,protein binding,GTP binding,5S rRNA binding,protein kinase binding,ribosome binding,cadherin binding,actin filament binding	cytoplasm,cytosol,polysome,plasma membrane,membrane,aggresome,intracellular ribonucleoprotein complex,extracellular matrix,polysomal ribosome,membrane raft,extracellular exosome,nucleus	sp	1	2	uniprot_mouse_proteome	>sp|P58252|EF2_MOUSE Elongation factor 2 OS=Mus musculus GN=Eef2 PE=1 SV=2	(R)[263].[264]YFDPANGKFSK.(S)	1	1	_YFDPANGK[Acetyl (K)]FSK_.2
Q64459	Cyp3a11	Q64459	CP3AB_MOUSE	Cytochrome P450 3A11	TRUE	T2KO_Male / WT_Male	T2KO_Male	WT_Male	4	_DSIEFFK[Acetyl (K)]K_		Q64459	K250	Cyp3a11_K250	30964.6	156064	2.33344	2.33344	404.007	5.04007	1.24062	0.311059	0.884947	2.02238		0	0.003925	3	0.292906	Mus musculus	0.194	57854.5	oxidation-reduction process	monooxygenase activity,iron ion binding,oxidoreductase activity,heme binding,aromatase activity,estrogen 16-alpha-hydroxylase activity	endoplasmic reticulum membrane,organelle membrane	sp	1	1	uniprot_mouse_proteome	>sp|Q64459|CP3AB_MOUSE Cytochrome P450 3A11 OS=Mus musculus GN=Cyp3a11 PE=1 SV=1	(K)[242].[243]DSIEFFKK.(F)	1	1	_DSIEFFK[Acetyl (K)]K_.2
F8WJI3;Q8R3Q6	Ccdc58	F8WJI3;Q8R3Q6	F8WJI3_MOUSE;CCD58_MOUSE	Coiled-coil domain-containing protein 58	TRUE	T2KO_Male / WT_Male	T2KO_Male	WT_Male	8	_NC[Carbamidomethyl (C)]IAQTSAVVK[Acetyl (K)]SLR_	Q8R3Q6	Q8R3Q6	K83	Ccdc58_K83	107.758	10642.5	6.62589	6.62589	9776.23	98.7623				6.62589	Not normalized	0	0.00401658	7	2.12789	Mus musculus	15.7%;14.6%	15600.89;16665.11	;biological_process	;molecular_function	;mitochondrion	tr;sp	1	1	uniprot_mouse_proteome	>tr|F8WJI3|F8WJI3_MOUSE Coiled-coil domain-containing protein 58 OS=Mus musculus GN=Ccdc58 PE=1 SV=1;>sp|Q8R3Q6|CCD58_MOUSE Coiled-coil domain-containing protein 58 OS=Mus musculus GN=Ccdc58 PE=1 SV=1	(K)[61].[62]NCIAQTSAVVKSLR.(E);(K)[71].[72]NCIAQTSAVVKSLR.(E)	1	2	_NC[Carbamidomethyl (C)]IAQTSAVVK[Acetyl (K)]SLR_.3|_NC[Carbamidomethyl (C)]IAQTSAVVK[Acetyl (K)]SLR_.2
F6SVV1;P62082	Gm9493;Rps7	F6SVV1;P62082	F6SVV1_MOUSE;RS7_MOUSE	Protein Gm9493;40S ribosomal protein S7	TRUE	T2KO_Male / WT_Male	T2KO_Male	WT_Male	4	_VETFSGVYK[Acetyl (K)]K_	P62082	P62082	K178	Rps7_K178	5466.76	17910.8	1.71208	1.71208	227.632	3.27632				1.71208	Not normalized	0	0.00402796	3	0.221855	Mus musculus	20.3%;20.1%	21882.54;22126.85	cytoplasmic translation,rRNA processing,ribosomal small subunit biogenesis;neural tube closure,cytoplasmic translation,rRNA processing,positive regulation of gene expression,cell differentiation,ribosomal small subunit biogenesis,protein stabilization,positive regulation of intrinsic apoptotic signaling pathway by p53 class mediator,negative regulation of ubiquitin protein ligase activity,negativ…	molecular_function,structural constituent of ribosome;RNA binding,mRNA 3'-UTR binding,structural constituent of ribosome,protein kinase binding,mRNA 5'-UTR binding,ubiquitin ligase inhibitor activity	cytosolic small ribosomal subunit,90S preribosome,small-subunit processome;nucleus,nucleolus,ribosome,focal adhesion,membrane,cytosolic small ribosomal subunit,intracellular ribonucleoprotein complex,90S preribosome,extracellular matrix,small-subunit processome,protein complex,extracellular exosome,centrosome	tr;sp	4;2	1	uniprot_mouse_proteome	>tr|F6SVV1|F6SVV1_MOUSE Protein Gm9493 OS=Mus musculus GN=Gm9493 PE=4 SV=1;>sp|P62082|RS7_MOUSE 40S ribosomal protein S7 OS=Mus musculus GN=Rps7 PE=2 SV=1	(K)[166].[167]VETFSGVYKK.(L);(K)[168].[169]VETFSGVYKK.(L)	1	1	_VETFSGVYK[Acetyl (K)]K_.2
A0A0U1RNJ1;P19096	Fasn	A0A0U1RNJ1;P19096	A0A0U1RNJ1_MOUSE;FAS_MOUSE	Fatty acid synthase	TRUE	T2KO_Male / WT_Male	T2KO_Male	WT_Male	8	_SSC[Carbamidomethyl (C)]TIIPLM[Oxidation (M)]K[Acetyl (K)]R_	P19096	P19096	K786	Fasn_K786	643641	1.63758e+06	1.34724	1.34724	154.424	2.54424				1.34724	Not normalized	0	0.00403442	7	0.552316	Mus musculus	14.4%;14.4%	272228.16;272428.35	;osteoblast differentiation,acetyl-CoA metabolic process,fatty acid biosynthetic process,mammary gland development,oxidation-reduction process,cellular response to interleukin-4	;RNA binding,fatty acid synthase activity,[acyl-carrier-protein] S-acetyltransferase activity,[acyl-carrier-protein] S-malonyltransferase activity,3-oxoacyl-[acyl-carrier-protein] synthase activity,3-oxoacyl-[acyl-carrier-protein] reductase (NADPH) activity,3-hydroxypalmitoyl-[acyl-carrier-protein] dehydratase activity,enoyl-[acyl-carrier-protein] reductase (NADPH, B-specific) activity,oleoyl-[ac…	;mitochondrion,Golgi apparatus,cytosol,plasma membrane,membrane,melanosome,glycogen granule,extracellular exosome	tr;sp	1	1;2	uniprot_mouse_proteome	>tr|A0A0U1RNJ1|A0A0U1RNJ1_MOUSE Fatty acid synthase OS=Mus musculus GN=Fasn PE=1 SV=1;>sp|P19096|FAS_MOUSE Fatty acid synthase OS=Mus musculus GN=Fasn PE=1 SV=2	(K)[775].[776]SSCTIIPLMKR.(D)	1	2	_SSC[Carbamidomethyl (C)]TIIPLM[Oxidation (M)]K[Acetyl (K)]R_.2|_SSC[Carbamidomethyl (C)]TIIPLM[Oxidation (M)]K[Acetyl (K)]R_.3
A0A1B0GRR8;Q62376;Q62376-2	Snrnp70	A0A1B0GRR8;Q62376;Q62376-2	A0A1B0GRR8_MOUSE;RU17_MOUSE;RU17_MOUSE	U1 small nuclear ribonucleoprotein 70 kDa (Fragment);U1 small nuclear ribonucleoprotein 70 kDa;Isoform 2 of U1 small nuclear ribonucleoprotein 70 kDa	TRUE	T2KO_Male / WT_Male	T2KO_Male	WT_Male	4	_VNYDTTESK[Acetyl (K)]LR_	Q62376	Q62376	K118	Snrnp70_K118	4005.94	20202.9	2.33435	2.33435	404.323	5.04323				2.33435	Not normalized	0	0.00405189	3	0.316261	Mus musculus	13.1%;4.9%;4.9%-2	20023.72;51992.05;51992.05-2	;mRNA splicing, via spliceosome,regulation of RNA splicing,positive regulation of mRNA splicing, via spliceosome,cellular response to retinoic acid,cellular response to tumor necrosis factor,cellular response to transforming growth factor beta stimulus;	;RNA binding,mRNA binding,U1 snRNA binding,U1 snRNP binding;	;commitment complex,nucleus,nucleoplasm,spliceosomal complex,U1 snRNP,cytoplasm,nuclear speck,U2-type prespliceosome,precatalytic spliceosome;	tr;sp;sp	1;1;	1;2;	uniprot_mouse_proteome	>tr|A0A1B0GRR8|A0A1B0GRR8_MOUSE U1 small nuclear ribonucleoprotein 70 kDa (Fragment) OS=Mus musculus GN=Snrnp70 PE=1 SV=1;>sp|Q62376|RU17_MOUSE U1 small nuclear ribonucleoprotein 70 kDa OS=Mus musculus GN=Snrnp70 PE=1 SV=2;>sp|Q62376-2|RU17_MOUSE Isoform 2 of U1 small nuclear ribonucleoprotein 70 kDa OS=Mus musculus GN=Snrnp70	(R)[108].[109]VNYDTTESKLR.(R)	1	1	_VNYDTTESK[Acetyl (K)]LR_.2
Q91VD9	Ndufs1	Q91VD9	NDUS1_MOUSE	NADH-ubiquinone oxidoreductase 75 kDa subunit, mitochondrial	TRUE	T2KO_Male / WT_Male	T2KO_Male	WT_Male	8	_HSFC[Carbamidomethyl (C)]EVLK[Acetyl (K)]DAK_		Q91VD9	K467	Ndufs1_K467	161037	488125	1.59986	1.59986	203.113	3.03113	0.999192	-0.00116608	0.888893	1.60102		0	0.00410793	7	0.407733	Mus musculus	0.144	79776.8	apoptotic mitochondrial changes,ATP synthesis coupled electron transport,cellular respiration,ATP metabolic process,regulation of mitochondrial membrane potential,reactive oxygen species metabolic process	NADH dehydrogenase (ubiquinone) activity,electron carrier activity,metal ion binding,iron-sulfur cluster binding,2 iron, 2 sulfur cluster binding,4 iron, 4 sulfur cluster binding	mitochondrion,mitochondrial respiratory chain complex I,mitochondrial intermembrane space,myelin sheath,plasma membrane respiratory chain complex I	sp	1	2	uniprot_mouse_proteome	>sp|Q91VD9|NDUS1_MOUSE NADH-ubiquinone oxidoreductase 75 kDa subunit, mitochondrial OS=Mus musculus GN=Ndufs1 PE=1 SV=2	(R)[458].[459]HSFCEVLKDAK.(K)	1	2	_HSFC[Carbamidomethyl (C)]EVLK[Acetyl (K)]DAK_.3|_HSFC[Carbamidomethyl (C)]EVLK[Acetyl (K)]DAK_.2
J3QMG5;P25444	Gm5786;Rps2	J3QMG5;P25444	J3QMG5_MOUSE;RS2_MOUSE	Protein Gm5786;40S ribosomal protein S2	TRUE	T2KO_Male / WT_Male	T2KO_Male	WT_Male	4	_SPYQEFTDHLVK[Acetyl (K)]THTR_	P25444	P25444	K275	Rps2_K275	44.175	104398	11.2066	11.2066	236228	2363.28				11.2066	Not normalized	0	0.00412479	3	1.88152	Mus musculus	17.7%;17.7%	31215.3;31231.3	;translation,cellular response to interleukin-4	;RNA binding,mRNA binding,structural constituent of ribosome,fibroblast growth factor binding,enzyme binding,cadherin binding	;nucleus,nucleoplasm,focal adhesion,membrane,cytosolic small ribosomal subunit,extracellular exosome	tr;sp	3;1	1;3	uniprot_mouse_proteome	>tr|J3QMG5|J3QMG5_MOUSE Protein Gm5786 OS=Mus musculus GN=Gm5786 PE=3 SV=1;>sp|P25444|RS2_MOUSE 40S ribosomal protein S2 OS=Mus musculus GN=Rps2 PE=1 SV=3	(K)[262].[263]SPYQEFTDHLVKTHTR.(V)	1	1	_SPYQEFTDHLVK[Acetyl (K)]THTR_.3
Q9CQE1	Nipsnap3b	Q9CQE1	NPS3B_MOUSE	Protein NipSnap homolog 3B	TRUE	T2KO_Male / WT_Male	T2KO_Male	WT_Male	8	_PGGPALWGNAFK[Acetyl (K)]R_		Q9CQE1	K166	Nipsnap3b_K166	5502.42	49228.3	3.16135	3.16135	794.666	8.94666	1.08882	0.12276	0.940138	3.03859		0	0.00414439	7	0.84065	Mus musculus	0.085	28308.3	biological_process	molecular_function	nucleus,mitochondrion,cytosol	sp	1	1	uniprot_mouse_proteome	>sp|Q9CQE1|NPS3B_MOUSE Protein NipSnap homolog 3B OS=Mus musculus GN=Nipsnap3b PE=1 SV=1	(K)[153].[154]PGGPALWGNAFKR.(A)	1	2	_PGGPALWGNAFK[Acetyl (K)]R_.2|_PGGPALWGNAFK[Acetyl (K)]R_.3
Q0VDN7	Rundc1	Q0VDN7	RUND1_MOUSE	RUN domain-containing protein 1	TRUE	T2KO_Male / WT_Male	T2KO_Male	WT_Male	8	_LSSLK[Acetyl (K)]FSLPVDLAVR_		Q0VDN7	K596	Rundc1_K596	2254.88	29504.7	3.70982	3.70982	1208.48	13.0848				3.70982	Not normalized	0	0.00415689	7	1.97403	Mus musculus	0	67865.2	intracellular protein transport,regulation of vesicle fusion,activation of GTPase activity	GTPase activator activity,Rab GTPase binding	intracellular,endomembrane system	sp	1	1	uniprot_mouse_proteome	>sp|Q0VDN7|RUND1_MOUSE RUN domain-containing protein 1 OS=Mus musculus GN=Rundc1 PE=1 SV=1	(R)[590].[591]LSSLKFSLPVDLAVR.(Q)	1	2	_LSSLK[Acetyl (K)]FSLPVDLAVR_.2|_LSSLK[Acetyl (K)]FSLPVDLAVR_.3
A2AS89	Agmat	A2AS89	SPEB_MOUSE	Agmatinase, mitochondrial	TRUE	T2KO_Male / WT_Male	T2KO_Male	WT_Male	8	_EHGPVGLVHVGAHTNTTDK[Acetyl (K)]PR_		A2AS89	K199	Agmat_K199	21914.3	61653.5	1.49231	1.49231	181.339	2.81339	1.03411	0.0483954	0.943318	1.44391		0	0.00417985	7	0.330704	Mus musculus	0.101	38254.9	biological_process,spermidine biosynthetic process,putrescine biosynthetic process from arginine	molecular_function,agmatinase activity,metal ion binding	mitochondrion,extracellular exosome	sp	1	1	uniprot_mouse_proteome	>sp|A2AS89|SPEB_MOUSE Agmatinase, mitochondrial OS=Mus musculus GN=Agmat PE=1 SV=1	(K)[179].[180]EHGPVGLVHVGAHTNTTDKPR.(E)	1	2	_EHGPVGLVHVGAHTNTTDK[Acetyl (K)]PR_.4|_EHGPVGLVHVGAHTNTTDK[Acetyl (K)]PR_.5
P52196	Tst	P52196	THTR_MOUSE	Thiosulfate sulfurtransferase	TRUE	T2KO_Male / WT_Male	T2KO_Male	WT_Male	4	_DGFEK[Acetyl (K)]SPEELR_		P52196	K224	Tst_K224	5743.17	25160.5	2.13124	2.13124	338.094	4.38094	0.940197	-0.0889645	0.914622	2.2202		0	0.00424109	3	0.270978	Mus musculus	0.276	33465.9	epithelial cell differentiation,rRNA import into mitochondrion,rRNA transport	thiosulfate sulfurtransferase activity,5S rRNA binding	extracellular space,mitochondrion,mitochondrial inner membrane,mitochondrial matrix,extracellular exosome	sp	1	3	uniprot_mouse_proteome	>sp|P52196|THTR_MOUSE Thiosulfate sulfurtransferase OS=Mus musculus GN=Tst PE=1 SV=3	(K)[218].[219]DGFEKSPEELR.(A)	1	1	_DGFEK[Acetyl (K)]SPEELR_.3
Q64374	Rgn	Q64374	RGN_MOUSE	Regucalcin	TRUE	T2KO_Male / WT_Male	T2KO_Male	WT_Male	8	_QPDAGNIFK[Acetyl (K)]ITGLGVK_		Q64374	K283	Rgn_K283	0.934135	1854.78	10.9553	10.9553	198456	1985.56	1.06418	0.0897422	0.83584	10.8656		0	0.00424127	7	1.76958	Mus musculus	0.492	33406.8	kidney development,negative regulation of protein kinase activity,cellular calcium ion homeostasis,spermatogenesis,aging,positive regulation of triglyceride biosynthetic process,positive regulation of glucose metabolic process,positive regulation of phosphatase activity,L-ascorbic acid biosynthetic process,negative regulation of phosphoprotein phosphatase activity,positive regulation of ATPase ac…	gluconolactonase activity,calcium ion binding,zinc ion binding,enzyme regulator activity	extracellular region,nucleus,cytoplasm,cytosol	sp	1	1	uniprot_mouse_proteome	>sp|Q64374|RGN_MOUSE Regucalcin OS=Mus musculus GN=Rgn PE=1 SV=1	(R)[273].[274]QPDAGNIFKITGLGVK.(G)	1	2	_QPDAGNIFK[Acetyl (K)]ITGLGVK_.3|_QPDAGNIFK[Acetyl (K)]ITGLGVK_.2
Q8CHR6	Dpyd	Q8CHR6	DPYD_MOUSE	Dihydropyrimidine dehydrogenase [NADP(+)]	TRUE	T2KO_Male / WT_Male	T2KO_Male	WT_Male	8	_EEK[Acetyl (K)]C[Carbamidomethyl (C)]EFLPFLSPR_		Q8CHR6	K384	Dpyd_K384	52.3903	25325.1	8.91705	8.91705	48239.4	483.394	1.13063	0.177127	0.942028	8.73993		0	0.0043027	7	2.29203	Mus musculus	0.071	111253	purine nucleobase catabolic process,pyrimidine nucleobase catabolic process,thymine catabolic process,uracil catabolic process,thymidine catabolic process,beta-alanine biosynthetic process,oxidation-reduction process	nucleotide binding,dihydropyrimidine dehydrogenase (NADP+) activity,protein homodimerization activity,metal ion binding,4 iron, 4 sulfur cluster binding	cytoplasm,cytosol	sp	1	1	uniprot_mouse_proteome	>sp|Q8CHR6|DPYD_MOUSE Dihydropyrimidine dehydrogenase [NADP(+)] OS=Mus musculus GN=Dpyd PE=1 SV=1	(K)[380].[381]EEKCEFLPFLSPR.(K)	1	2	_EEK[Acetyl (K)]C[Carbamidomethyl (C)]EFLPFLSPR_.2|_EEK[Acetyl (K)]C[Carbamidomethyl (C)]EFLPFLSPR_.3
P08032	Spta1	P08032	SPTA1_MOUSE	Spectrin alpha chain, erythrocytic 1	TRUE	T2KO_Male / WT_Male	T2KO_Male	WT_Male	4	_IQVLNEK[Acetyl (K)]TASLAK_		P08032	K1905	Spta1_K1905	33533.3	145607	2.11842	2.11842	334.218	4.34218	1.34966	0.432599	0.749709	1.68582		0	0.0043539	3	0.286261	Mus musculus	0.008	279865	lymphocyte homeostasis,porphyrin-containing compound biosynthetic process,plasma membrane organization,regulation of cell shape,actin cytoskeleton organization,hemopoiesis,positive regulation of protein binding,positive regulation of T cell proliferation,actin filament capping	actin binding,calcium ion binding,protein heterodimerization activity	spectrin,cytoplasmic side of plasma membrane,spectrin-associated cytoskeleton,membrane,axon,cortical cytoskeleton,cuticular plate	sp	1	3	uniprot_mouse_proteome	>sp|P08032|SPTA1_MOUSE Spectrin alpha chain, erythrocytic 1 OS=Mus musculus GN=Spta1 PE=1 SV=3	(K)[1897].[1898]IQVLNEKTASLAK.(A)	1	1	_IQVLNEK[Acetyl (K)]TASLAK_.2
P32020	Scp2	P32020	NLTP_MOUSE	Non-specific lipid-transfer protein	TRUE	T2KO_Male / WT_Male	T2KO_Male	WT_Male	4	_LEEEGEQFVK[Acetyl (K)]K_		P32020	K453	Scp2_K453	6492.66	31029.9	2.25678	2.25678	377.923	4.77923	0.952139	-0.0707563	0.932068	2.32754		0	0.00440698	3	0.314292	Mus musculus	0.269	59125.7	acyl-CoA metabolic process,steroid biosynthetic process,progesterone biosynthetic process,peroxisome organization,phospholipid transport,cholesterol transport,positive regulation of intracellular cholesterol transport,inositol trisphosphate biosynthetic process,positive regulation of steroid metabolic process,protein localization to plasma membrane,lipid hydroperoxide transport	fatty-acyl-CoA binding,receptor binding,protein binding,phosphatidylinositol transporter activity,sterol transporter activity,cholesterol binding,sterol binding,propanoyl-CoA C-acyltransferase activity,long-chain fatty acyl-CoA binding,propionyl-CoA C2-trimethyltridecanoyltransferase activity,oleic acid binding	nucleoplasm,mitochondrion,peroxisome,membrane,intracellular membrane-bounded organelle,protein complex,extracellular exosome	sp	1	3	uniprot_mouse_proteome	>sp|P32020|NLTP_MOUSE Non-specific lipid-transfer protein OS=Mus musculus GN=Scp2 PE=1 SV=3	(K)[442].[443]LEEEGEQFVKK.(I)	1	1	_LEEEGEQFVK[Acetyl (K)]K_.2
A0A0U1RNJ1;P19096	Fasn	A0A0U1RNJ1;P19096	A0A0U1RNJ1_MOUSE;FAS_MOUSE	Fatty acid synthase	TRUE	T2KO_Male / WT_Male	T2KO_Male	WT_Male	8	_DIM[Oxidation (M)]LATGK[Acetyl (K)]LSPDAIPGK_	P19096	P19096	K1575	Fasn_K1575	651.555	6300.46	3.2735	3.2735	866.988	9.66988				3.2735	Not normalized	0	0.00444333	7	1.53337	Mus musculus	14.4%;14.4%	272228.16;272428.35	;osteoblast differentiation,acetyl-CoA metabolic process,fatty acid biosynthetic process,mammary gland development,oxidation-reduction process,cellular response to interleukin-4	;RNA binding,fatty acid synthase activity,[acyl-carrier-protein] S-acetyltransferase activity,[acyl-carrier-protein] S-malonyltransferase activity,3-oxoacyl-[acyl-carrier-protein] synthase activity,3-oxoacyl-[acyl-carrier-protein] reductase (NADPH) activity,3-hydroxypalmitoyl-[acyl-carrier-protein] dehydratase activity,enoyl-[acyl-carrier-protein] reductase (NADPH, B-specific) activity,oleoyl-[ac…	;mitochondrion,Golgi apparatus,cytosol,plasma membrane,membrane,melanosome,glycogen granule,extracellular exosome	tr;sp	1	1;2	uniprot_mouse_proteome	>tr|A0A0U1RNJ1|A0A0U1RNJ1_MOUSE Fatty acid synthase OS=Mus musculus GN=Fasn PE=1 SV=1;>sp|P19096|FAS_MOUSE Fatty acid synthase OS=Mus musculus GN=Fasn PE=1 SV=2	(R)[1564].[1565]DIMLATGKLSPDAIPGK.(W);(R)[1566].[1567]DIMLATGKLSPDAIPGK.(W)	1	2	_DIM[Oxidation (M)]LATGK[Acetyl (K)]LSPDAIPGK_.2|_DIM[Oxidation (M)]LATGK[Acetyl (K)]LSPDAIPGK_.3
Q61792	Lasp1	Q61792	LASP1_MOUSE	LIM and SH3 domain protein 1	TRUE	T2KO_Male / WT_Male	T2KO_Male	WT_Male	4	_IVYPTEK[Acetyl (K)]VNC[Carbamidomethyl (C)]LDK_		Q61792	K17	Lasp1_K17	1076.36	31345.5	4.86403	4.86403	2812.18	29.1218	0.961346	-0.0568719	0.945368	4.9209		0	0.00445303	3	0.634464	Mus musculus	0.099	29994.4	ion transport,ion transmembrane transport	protein binding,ion transmembrane transporter activity,cadherin binding,metal ion binding,actin filament binding	cytoplasm,focal adhesion,cortical actin cytoskeleton,extracellular exosome	sp	1	1	uniprot_mouse_proteome	>sp|Q61792|LASP1_MOUSE LIM and SH3 domain protein 1 OS=Mus musculus GN=Lasp1 PE=1 SV=1	(K)[9].[10]IVYPTEKVNCLDK.(Y)	1	1	_IVYPTEK[Acetyl (K)]VNC[Carbamidomethyl (C)]LDK_.2
O35423-2	Agxt	O35423-2	SPYA_MOUSE	Isoform Peroxisomal of Serine--pyruvate aminotransferase, mitochondrial	TRUE	T2KO_Male / WT_Male	T2KO_Male	WT_Male	8	_HLQEM[Oxidation (M)]GLK[Acetyl (K)]FFVK_		O35423-2	K308	Agxt_K308	10408.8	113824	3.45094	3.45094	993.541	10.9354	1.29956	0.378021	0.83584	3.07291		0	0.0044798	7	1.9268	Mus musculus	0.168	43520.3				sp			uniprot_mouse_proteome	>sp|O35423-2|SPYA_MOUSE Isoform Peroxisomal of Serine--pyruvate aminotransferase, mitochondrial OS=Mus musculus GN=Agxt	(K)[299].[300]HLQEMGLKFFVK.(D)	1	2	_HLQEM[Oxidation (M)]GLK[Acetyl (K)]FFVK_.3|_HLQEM[Oxidation (M)]GLK[Acetyl (K)]FFVK_.2
E9PZF0	Gm20390	E9PZF0	E9PZF0_MOUSE	Nucleoside diphosphate kinase	TRUE	T2KO_Male / WT_Male	T2KO_Male	WT_Male	4	_GLVGEIIK[Acetyl (K)]R_		E9PZF0	K26K141	Gm20390_K26K141	59085.8	143067	1.27581	1.27581	142.135	2.42135	0.895045	-0.159969	0.790863	1.43578		0	0.00450817	3	0.17739	Mus musculus	0.543	30200	nucleoside diphosphate phosphorylation,GTP biosynthetic process,UTP biosynthetic process,CTP biosynthetic process,regulation of apoptotic process	nucleoside diphosphate kinase activity,ATP binding	intracellular	tr	3	1	uniprot_mouse_proteome	>tr|E9PZF0|E9PZF0_MOUSE Nucleoside diphosphate kinase OS=Mus musculus GN=Gm20390 PE=3 SV=1	(R)[17].[18]GLVGEIIKR.(F),(R)[132].[133]GLVGEIIKR.(F)	1	1	_GLVGEIIK[Acetyl (K)]R_.2
Q8BGA8	Acsm5	Q8BGA8	ACSM5_MOUSE	Acyl-coenzyme A synthetase ACSM5, mitochondrial	TRUE	T2KO_Male / WT_Male	T2KO_Male	WT_Male	8	_TGVVM[Oxidation (M)]IPGVSQLTAK[Acetyl (K)]DLK_		Q8BGA8	K151	Acsm5_K151	0.511014	7341.74	13.8105	13.8105	1.4366e+06	14367	0.951693	-0.0714321	0.863158	13.8819		0	0.00471751	7	2.27859	Mus musculus	0.09	64328.5	fatty acid biosynthetic process,acyl-CoA metabolic process	acyl-CoA ligase activity,fatty-acyl-CoA synthase activity,ATP binding,fatty acid ligase activity,metal ion binding,butyrate-CoA ligase activity	mitochondrial matrix	sp	1	1	uniprot_mouse_proteome	>sp|Q8BGA8|ACSM5_MOUSE Acyl-coenzyme A synthetase ACSM5, mitochondrial OS=Mus musculus GN=Acsm5 PE=1 SV=1	(R)[135].[136]TGVVMIPGVSQLTAKDLK.(Y)	1	2	_TGVVM[Oxidation (M)]IPGVSQLTAK[Acetyl (K)]DLK_.3|_TGVVM[Oxidation (M)]IPGVSQLTAK[Acetyl (K)]DLK_.2
Q6ZWN5	Rps9	Q6ZWN5	RS9_MOUSE	40S ribosomal protein S9	TRUE	T2KO_Male / WT_Male	T2KO_Male	WT_Male	4	_ELLTLDEK[Acetyl (K)]DPR_		Q6ZWN5	K66	Rps9_K66	26598.6	71914	1.43492	1.43492	170.367	2.70367	0.930257	-0.104298	0.911162	1.53922		0	0.0047246	3	0.194368	Mus musculus	0.325	22591.4	translation,positive regulation of cell proliferation,positive regulation of translational fidelity	RNA binding,structural constituent of ribosome,rRNA binding,translation regulator activity	nucleus,nucleolus,cytoplasm,focal adhesion,membrane,cytosolic small ribosomal subunit,intracellular ribonucleoprotein complex,extracellular exosome	sp	1	3	uniprot_mouse_proteome	>sp|Q6ZWN5|RS9_MOUSE 40S ribosomal protein S9 OS=Mus musculus GN=Rps9 PE=1 SV=3	(R)[57].[58]ELLTLDEKDPR.(R)	1	1	_ELLTLDEK[Acetyl (K)]DPR_.2
P52825	Cpt2	P52825	CPT2_MOUSE	Carnitine O-palmitoyltransferase 2, mitochondrial	TRUE	T2KO_Male / WT_Male	T2KO_Male	WT_Male	4	_SDTDAFK[Acetyl (K)]R_		P52825	K189	Cpt2_K189	16362.9	48646.3	1.5719	1.5719	197.296	2.97296	0.82659	-0.274756	0.601308	1.84666		0	0.00473535	3	0.221264	Mus musculus	0.122	73980.5	fatty acid metabolic process,transport	carnitine O-palmitoyltransferase activity	nucleoplasm,nucleolus,mitochondrion,mitochondrial inner membrane	sp	1	2	uniprot_mouse_proteome	>sp|P52825|CPT2_MOUSE Carnitine O-palmitoyltransferase 2, mitochondrial OS=Mus musculus GN=Cpt2 PE=1 SV=2	(R)[181].[182]SDTDAFKR.(L)	1	1	_SDTDAFK[Acetyl (K)]R_.2
Q8R0Y8	Slc25a42	Q8R0Y8	S2542_MOUSE	Mitochondrial coenzyme A transporter SLC25A42	TRUE	T2KO_Male / WT_Male	T2KO_Male	WT_Male	4	_IIFQVSSK[Acetyl (K)]R_		Q8R0Y8	K66	Slc25a42_K66	13852.1	60755.1	2.1329	2.1329	338.599	4.38599	1.02124	0.0303234	0.923006	2.10258		0	0.00474192	3	0.311979	Mus musculus	0.057	35240.9	mitochondrial transport,ADP transport,ATP transport,coenzyme A transmembrane transport,AMP transport	ATP transmembrane transporter activity,ADP transmembrane transporter activity,coenzyme A transmembrane transporter activity,adenosine-diphosphatase activity,AMP transmembrane transporter activity	nucleus,mitochondrion,mitochondrial inner membrane,integral component of membrane	sp	1	1	uniprot_mouse_proteome	>sp|Q8R0Y8|S2542_MOUSE Mitochondrial coenzyme A transporter SLC25A42 OS=Mus musculus GN=Slc25a42 PE=1 SV=1	(K)[57].[58]IIFQVSSKR.(F)	1	1	_IIFQVSSK[Acetyl (K)]R_.2
Q9DB20	Atp5o	Q9DB20	ATPO_MOUSE	ATP synthase subunit O, mitochondrial	TRUE	T2KO_Male / WT_Male	T2KO_Male	WT_Male	8	_TVLK[Acetyl (K)]SFLSPNQILK_		Q9DB20	K162	Atp5o_K162	46216.9	396773	3.10182	3.10182	758.502	8.58502	0.911507	-0.133674	0.91065	3.23549		0	0.00477667	7	1.37857	Mus musculus	0.371	23363.5	mitochondrial ATP synthesis coupled proton transport,Requires Ontology	steroid binding,drug binding,ATPase activity,protein complex binding,proton-transporting ATP synthase activity, rotational mechanism	mitochondrial proton-transporting ATP synthase complex, coupling factor F(o),nucleus,mitochondrion,mitochondrial proton-transporting ATP synthase complex,plasma membrane,extracellular matrix,myelin sheath,extracellular exosome	sp	1	1	uniprot_mouse_proteome	>sp|Q9DB20|ATPO_MOUSE ATP synthase subunit O, mitochondrial OS=Mus musculus GN=Atp5o PE=1 SV=1	(K)[157].[158]TVLKSFLSPNQILK.(L)	1	2	_TVLK[Acetyl (K)]SFLSPNQILK_.2|_TVLK[Acetyl (K)]SFLSPNQILK_.3
Q99KI0	Aco2	Q99KI0	ACON_MOUSE	Aconitate hydratase, mitochondrial	TRUE	T2KO_Male / WT_Male	T2KO_Male	WT_Male	4	_FNPETDFLTGK[Acetyl (K)]DGK_		Q99KI0	K517	Aco2_K517	175.201	24891.4	7.15049	7.15049	14107.3	142.073	0.916818	-0.125293	0.742029	7.27578		0	0.00479996	3	1.01228	Mus musculus	0.288	85463.5	liver development,tricarboxylic acid cycle,citrate metabolic process,isocitrate metabolic process,response to isolation stress	aconitate hydratase activity,iron ion binding,3 iron, 4 sulfur cluster binding,4 iron, 4 sulfur cluster binding	mitochondrion,myelin sheath	sp	1	1	uniprot_mouse_proteome	>sp|Q99KI0|ACON_MOUSE Aconitate hydratase, mitochondrial OS=Mus musculus GN=Aco2 PE=1 SV=1	(K)[505].[506]FNPETDFLTGKDGK.(K)	1	1	_FNPETDFLTGK[Acetyl (K)]DGK_.2
F8WJ41;P62245	Rps15a	F8WJ41;P62245	F8WJ41_MOUSE;RS15A_MOUSE	40S ribosomal protein S15a (Fragment);40S ribosomal protein S15a	TRUE	T2KO_Male / WT_Male	T2KO_Male	WT_Male	4	_DLEK[Acetyl (K)]WQNNLLPSR_	P62245	P62245	K88	Rps15a_K88	1.37276	3168.83	11.1726	11.1726	230735	2308.35				11.1726	Not normalized	0	0.00501015	3	1.33083	Mus musculus	45.4%;37.7%	12310.59;14839.5	;translation,positive regulation of cell proliferation,response to virus,positive regulation of cell cycle	;RNA binding,structural constituent of ribosome	;cytoplasm,mitochondrion,membrane,cytosolic small ribosomal subunit,extracellular matrix,extracellular exosome	tr;sp	1	1;2	uniprot_mouse_proteome	>tr|F8WJ41|F8WJ41_MOUSE 40S ribosomal protein S15a (Fragment) OS=Mus musculus GN=Rps15a PE=1 SV=1;>sp|P62245|RS15A_MOUSE 40S ribosomal protein S15a OS=Mus musculus GN=Rps15a PE=1 SV=2	(K)[83].[84]DLEKWQNNLLPSR.(Q)	1	1	_DLEK[Acetyl (K)]WQNNLLPSR_.2
Q8K4F5	Abhd11	Q8K4F5	ABHDB_MOUSE	Protein ABHD11	TRUE	T2KO_Male / WT_Male	T2KO_Male	WT_Male	8	_TNFNSLAK[Acetyl (K)]AMVQR_		Q8K4F5	K79	Abhd11_K79	53.5979	2956.95	5.78579	5.78579	5416.92	55.1692	0.63565	-0.653696	0.827456	6.43949		0	0.00502999	7	1.67103	Mus musculus	0	33560.6		hydrolase activity	mitochondrion	sp	1	1	uniprot_mouse_proteome	>sp|Q8K4F5|ABHDB_MOUSE Protein ABHD11 OS=Mus musculus GN=Abhd11 PE=1 SV=1	(K)[70].[71]TNFNSLAKAMVQR.(T)	1	2	_TNFNSLAK[Acetyl (K)]AMVQR_.3|_TNFNSLAK[Acetyl (K)]AMVQR_.2
Q8CHT0	Aldh4a1	Q8CHT0	AL4A1_MOUSE	Delta-1-pyrroline-5-carboxylate dehydrogenase, mitochondrial	TRUE	T2KO_Male / WT_Male	T2KO_Male	WT_Male	8	_FC[Carbamidomethyl (C)]YADK[Acetyl (K)]ALLNR_		Q8CHT0	K98	Aldh4a1_K98	78388.9	216675	1.46681	1.46681	176.41	2.7641	0.963811	-0.0531781	0.938945	1.51999		0	0.00505651	7	0.399276	Mus musculus	0.183	61840.6	proline catabolic process to glutamate,oxidation-reduction process	1-pyrroline-5-carboxylate dehydrogenase activity,aldehyde dehydrogenase (NAD) activity,identical protein binding	mitochondrion,mitochondrial matrix	sp	1	3	uniprot_mouse_proteome	>sp|Q8CHT0|AL4A1_MOUSE Delta-1-pyrroline-5-carboxylate dehydrogenase, mitochondrial OS=Mus musculus GN=Aldh4a1 PE=1 SV=3	(K)[91].[92]FCYADKALLNR.(A)	1	2	_FC[Carbamidomethyl (C)]YADK[Acetyl (K)]ALLNR_.2|_FC[Carbamidomethyl (C)]YADK[Acetyl (K)]ALLNR_.3
E9Q5L3;Q9DBL1	Acadsb	E9Q5L3;Q9DBL1	E9Q5L3_MOUSE;ACDSB_MOUSE	Short/branched chain-specific acyl-CoA dehydrogenase, mitochondrial;Short/branched chain specific acyl-CoA dehydrogenase, mitochondrial	TRUE	T2KO_Male / WT_Male	T2KO_Male	WT_Male	4	_DTEGFQIGK[Acetyl (K)]R_	Q9DBL1	Q9DBL1	K248	Acadsb_K248	4827.56	32422.5	2.74763	2.74763	571.612	6.71612				2.74763	Not normalized	0	0.00506826	3	0.391774	Mus musculus	14%;15%	51853.12;47874.07	;fatty acid metabolic process,acyl-CoA metabolic process,oxidation-reduction process	;acyl-CoA dehydrogenase activity,short-branched-chain-acyl-CoA dehydrogenase activity,flavin adenine dinucleotide binding	;mitochondrion,mitochondrial matrix,extracellular exosome	tr;sp	1	1	uniprot_mouse_proteome	>tr|E9Q5L3|E9Q5L3_MOUSE Short/branched chain-specific acyl-CoA dehydrogenase, mitochondrial OS=Mus musculus GN=Acadsb PE=1 SV=1;>sp|Q9DBL1|ACDSB_MOUSE Short/branched chain specific acyl-CoA dehydrogenase, mitochondrial OS=Mus musculus GN=Acadsb PE=1 SV=1	(R)[238].[239]DTEGFQIGKR.(E)	1	1	_DTEGFQIGK[Acetyl (K)]R_.2
Q9CQR4	Acot13	Q9CQR4	ACO13_MOUSE	Acyl-coenzyme A thioesterase 13	TRUE	T2KO_Male / WT_Male	T2KO_Male	WT_Male	8	_VLEK[Acetyl (K)]VTLVSAAPEK_		Q9CQR4	K27	Acot13_K27	37147.1	132936	1.83941	1.83941	257.863	3.57863	1.06704	0.093608	0.91065	1.7458		0	0.00514803	7	0.699374	Mus musculus	0.429	15182.8	protein homotetramerization	acyl-CoA hydrolase activity	nucleus,mitochondrion,spindle,cytosol,extracellular exosome	sp	1	1	uniprot_mouse_proteome	>sp|Q9CQR4|ACO13_MOUSE Acyl-coenzyme A thioesterase 13 OS=Mus musculus GN=Acot13 PE=1 SV=1	(R)[22].[23]VLEKVTLVSAAPEK.(L)	1	2	_VLEK[Acetyl (K)]VTLVSAAPEK_.2|_VLEK[Acetyl (K)]VTLVSAAPEK_.3
P38647	Hspa9	P38647	GRP75_MOUSE	Stress-70 protein, mitochondrial	TRUE	T2KO_Male / WT_Male	T2KO_Male	WT_Male	8	_M[Oxidation (M)]EEFK[Acetyl (K)]DQLPADEC[Carbamidomethyl (C)]NK_		P38647	K600	Hspa9_K600	4569.81	65438.6	3.83994	3.83994	1331.98	14.3198	1.02932	0.0416847	0.91065	3.79825		0	0.00519062	7	1.32556	Mus musculus	0.314	73461.2	protein folding,protein export from nucleus,erythrocyte differentiation,negative regulation of erythrocyte differentiation,negative regulation of hematopoietic stem cell differentiation,negative regulation of hemopoiesis	RNA binding,protein binding,ATP binding,enzyme binding,ubiquitin protein ligase binding,unfolded protein binding	nucleolus,cytoplasm,mitochondrion,mitochondrial matrix,focal adhesion,extracellular matrix,mitochondrial nucleoid,myelin sheath,extracellular exosome	sp	1	3	uniprot_mouse_proteome	>sp|P38647|GRP75_MOUSE Stress-70 protein, mitochondrial OS=Mus musculus GN=Hspa9 PE=1 SV=3	(K)[594].[595]MEEFKDQLPADECNK.(L)	1	2	_M[Oxidation (M)]EEFK[Acetyl (K)]DQLPADEC[Carbamidomethyl (C)]NK_.3|_M[Oxidation (M)]EEFK[Acetyl (K)]DQLPADEC[Carbamidomethyl (C)]NK_.2
Q9R0H0;Q9R0H0-2	Acox1	Q9R0H0;Q9R0H0-2	ACOX1_MOUSE	Peroxisomal acyl-coenzyme A oxidase 1;Isoform 2 of Peroxisomal acyl-coenzyme A oxidase 1	TRUE	T2KO_Male / WT_Male	T2KO_Male	WT_Male	4	_ASEAHC[Carbamidomethyl (C)]HYVTVK[Acetyl (K)]VFADK_	Q9R0H0	Q9R0H0	K537	Acox1_K537	0.519253	764.025	10.523	10.523	147039	1471.39				10.523	Not normalized	0	0.00523879	3	1.3464	Mus musculus	30.3%;30.3%-2	74648.72;74648.72-2	very long-chain fatty acid metabolic process,generation of precursor metabolites and energy,lipid metabolic process,fatty acid beta-oxidation,prostaglandin metabolic process,spermatogenesis,peroxisome fission,fatty acid oxidation,fatty acid beta-oxidation using acyl-CoA dehydrogenase,fatty acid beta-oxidation using acyl-CoA oxidase,lipid homeostasis,positive regulation of cholesterol homeostasis;	acyl-CoA dehydrogenase activity,acyl-CoA oxidase activity,receptor binding,palmitoyl-CoA oxidase activity,PDZ domain binding,protein N-terminus binding,flavin adenine dinucleotide binding,FAD binding;	nucleus,nucleoplasm,nucleolus,cytoplasm,mitochondrion,peroxisome,peroxisomal membrane,plasma membrane,membrane,intracellular membrane-bounded organelle;	sp	1;	5;	uniprot_mouse_proteome	>sp|Q9R0H0|ACOX1_MOUSE Peroxisomal acyl-coenzyme A oxidase 1 OS=Mus musculus GN=Acox1 PE=1 SV=5;>sp|Q9R0H0-2|ACOX1_MOUSE Isoform 2 of Peroxisomal acyl-coenzyme A oxidase 1 OS=Mus musculus GN=Acox1	(R)[524].[525]ASEAHCHYVTVKVFADK.(L)	1	1	_ASEAHC[Carbamidomethyl (C)]HYVTVK[Acetyl (K)]VFADK_.3
P32020	Scp2	P32020	NLTP_MOUSE	Non-specific lipid-transfer protein	TRUE	T2KO_Male / WT_Male	T2KO_Male	WT_Male	4	_LQNLQLQPGK[Acetyl (K)]AK_		P32020	K544	Scp2_K544	2594.44	21970.5	3.08207	3.08207	746.828	8.46828	0.952139	-0.0707563	0.932068	3.15283		0	0.00524031	3	0.440102	Mus musculus	0.269	59125.7	acyl-CoA metabolic process,steroid biosynthetic process,progesterone biosynthetic process,peroxisome organization,phospholipid transport,cholesterol transport,positive regulation of intracellular cholesterol transport,inositol trisphosphate biosynthetic process,positive regulation of steroid metabolic process,protein localization to plasma membrane,lipid hydroperoxide transport	fatty-acyl-CoA binding,receptor binding,protein binding,phosphatidylinositol transporter activity,sterol transporter activity,cholesterol binding,sterol binding,propanoyl-CoA C-acyltransferase activity,long-chain fatty acyl-CoA binding,propionyl-CoA C2-trimethyltridecanoyltransferase activity,oleic acid binding	nucleoplasm,mitochondrion,peroxisome,membrane,intracellular membrane-bounded organelle,protein complex,extracellular exosome	sp	1	3	uniprot_mouse_proteome	>sp|P32020|NLTP_MOUSE Non-specific lipid-transfer protein OS=Mus musculus GN=Scp2 PE=1 SV=3	(K)[533].[534]LQNLQLQPGKAK.(L)	1	1	_LQNLQLQPGK[Acetyl (K)]AK_.2
Q64471	Gstt1	Q64471	GSTT1_MOUSE	Glutathione S-transferase theta-1	TRUE	T2KO_Male / WT_Male	T2KO_Male	WT_Male	8	_EAHEVILK[Acetyl (K)]VK_		Q64471	K216	Gstt1_K216	94910	265573	1.48448	1.48448	179.816	2.79816	0.917106	-0.124839	0.940415	1.60932		0	0.00525368	7	0.417646	Mus musculus	0.258	27374.2	DNA modification,glutathione metabolic process,response to salicylic acid,response to selenium ion,dichloromethane metabolic process,response to vitamin E,response to drug,cellular oxidant detoxification	glutathione transferase activity,glutathione peroxidase activity,alkylhalidase activity	nucleus,cytoplasm,cytosol	sp	1	4	uniprot_mouse_proteome	>sp|Q64471|GSTT1_MOUSE Glutathione S-transferase theta-1 OS=Mus musculus GN=Gstt1 PE=1 SV=4	(R)[207].[208]EAHEVILKVK.(D)	1	2	_EAHEVILK[Acetyl (K)]VK_.3|_EAHEVILK[Acetyl (K)]VK_.2
P50247	Ahcy	P50247	SAHH_MOUSE	Adenosylhomocysteinase	TRUE	T2KO_Male / WT_Male	T2KO_Male	WT_Male	4	_VPAINVNDSVTK[Acetyl (K)]SK_		P50247	K186	Ahcy_K186	9593.97	38663.8	2.01079	2.01079	303.001	4.03001	0.910017	-0.136035	0.943318	2.14682		0	0.0052542	3	0.296144	Mus musculus	0.521	47688.2	one-carbon metabolic process,S-adenosylhomocysteine catabolic process,S-adenosylmethionine cycle	adenosylhomocysteinase activity,copper ion binding,protein binding,protein self-association,NAD binding	cytosol,melanosome,extracellular exosome	sp	1	3	uniprot_mouse_proteome	>sp|P50247|SAHH_MOUSE Adenosylhomocysteinase OS=Mus musculus GN=Ahcy PE=1 SV=3	(K)[173].[174]VPAINVNDSVTKSK.(F)	1	1	_VPAINVNDSVTK[Acetyl (K)]SK_.2
O35490	Bhmt	O35490	BHMT1_MOUSE	Betaine--homocysteine S-methyltransferase 1	TRUE	T2KO_Male / WT_Male	T2KO_Male	WT_Male	4	_GNYVAEK[Acetyl (K)]ISGQK_		O35490	K93	Bhmt_K93	164961	1.27831e+06	2.95405	2.95405	674.919	7.74919	0.894824	-0.160324	0.601308	3.11437		0	0.00526876	3	0.401198	Mus musculus	0.526	45020.5	amino-acid betaine metabolic process,amino-acid betaine catabolic process,methionine biosynthetic process,methylation,L-methionine salvage	zinc ion binding,betaine-homocysteine S-methyltransferase activity	cytosol,extracellular exosome	sp	1	1	uniprot_mouse_proteome	>sp|O35490|BHMT1_MOUSE Betaine--homocysteine S-methyltransferase 1 OS=Mus musculus GN=Bhmt PE=1 SV=1	(R)[85].[86]GNYVAEKISGQK.(V)	1	1	_GNYVAEK[Acetyl (K)]ISGQK_.2
Q8K411;Q8K411-2;Q8K411-3	Pitrm1	Q8K411;Q8K411-2;Q8K411-3	PREP_MOUSE	Presequence protease, mitochondrial;Isoform 2 of Presequence protease, mitochondrial;Isoform 3 of Presequence protease, mitochondrial	TRUE	T2KO_Male / WT_Male	T2KO_Male	WT_Male	4	_LM[Oxidation (M)]TAK[Acetyl (K)]FLHTEIR_	Q8K411	Q8K411	K892	Pitrm1_K892	1606.73	16360	3.34798	3.34798	918.219	10.1822	0.951623	-0.0715376	0.863158	3.41951		0	0.00528242	3	0.460207	Mus musculus	1.2%;1.2%-2;1.2%-3	117371.79;117371.79-2;117371.79-3	proteolysis;;	metalloendopeptidase activity,metal ion binding;;	mitochondrion,mitochondrial matrix;;	sp	1;;	1;;	uniprot_mouse_proteome	>sp|Q8K411|PREP_MOUSE Presequence protease, mitochondrial OS=Mus musculus GN=Pitrm1 PE=1 SV=1;>sp|Q8K411-2|PREP_MOUSE Isoform 2 of Presequence protease, mitochondrial OS=Mus musculus GN=Pitrm1;>sp|Q8K411-3|PREP_MOUSE Isoform 3 of Presequence protease, mitochondrial OS=Mus musculus GN=Pitrm1	(R)[886].[887]LMTAKFLHTEIR.(E);(R)[885].[886]LMTAKFLHTEIR.(E);(R)[847].[848]LMTAKFLHTEIR.(E)	1	1	_LM[Oxidation (M)]TAK[Acetyl (K)]FLHTEIR_.3
Q9D3D9	Atp5d	Q9D3D9	ATPD_MOUSE	ATP synthase subunit delta, mitochondrial	TRUE	T2KO_Male / WT_Male	T2KO_Male	WT_Male	8	_ANLEK[Acetyl (K)]AQSELSGAADEAAR_		Q9D3D9	K136	Atp5d_K136	8150.27	198243	4.60428	4.60428	2332.35	24.3235	0.806312	-0.31059	0.696632	4.91487		0	0.0053552	7	2.09578	Mus musculus	0.137	17600	ATP synthesis coupled proton transport,proton transport,Requires Ontology	hydrogen ion transmembrane transporter activity,ATPase activity,proton-transporting ATP synthase activity, rotational mechanism	mitochondrial proton-transporting ATP synthase complex, catalytic core F(1),mitochondrion,mitochondrial envelope,mitochondrial inner membrane,mitochondrial proton-transporting ATP synthase complex,proton-transporting ATP synthase complex	sp	1	1	uniprot_mouse_proteome	>sp|Q9D3D9|ATPD_MOUSE ATP synthase subunit delta, mitochondrial OS=Mus musculus GN=Atp5d PE=1 SV=1	(R)[130].[131]ANLEKAQSELSGAADEAAR.(A)	1	2	_ANLEK[Acetyl (K)]AQSELSGAADEAAR_.3|_ANLEK[Acetyl (K)]AQSELSGAADEAAR_.2
Q9DBM2	Ehhadh	Q9DBM2	ECHP_MOUSE	Peroxisomal bifunctional enzyme	TRUE	T2KO_Male / WT_Male	T2KO_Male	WT_Male	8	_HPYEVAIK[Acetyl (K)]EEAK_		Q9DBM2	K248	Ehhadh_K248	37419.4	78370.5	1.06653	1.06653	109.438	2.09438	1.05268	0.0740652	0.83584	0.99246		0	0.00536195	7	0.391444	Mus musculus	0.336	78301.4	internal protein amino acid acetylation,fatty acid beta-oxidation,acyl-CoA metabolic process	3-hydroxyacyl-CoA dehydrogenase activity,dodecenoyl-CoA delta-isomerase activity,enoyl-CoA hydratase activity,receptor binding,enzyme binding	mitochondrion,peroxisome,cytosol	sp	1	4	uniprot_mouse_proteome	>sp|Q9DBM2|ECHP_MOUSE Peroxisomal bifunctional enzyme OS=Mus musculus GN=Ehhadh PE=1 SV=4	(K)[239].[240]HPYEVAIKEEAK.(L)	1	2	_HPYEVAIK[Acetyl (K)]EEAK_.3|_HPYEVAIK[Acetyl (K)]EEAK_.2
F8VPN4	Agl	F8VPN4	F8VPN4_MOUSE	Protein Agl	TRUE	T2KO_Male / WT_Male	T2KO_Male	WT_Male	4	_NPK[Acetyl (K)]TSFYSK_		F8VPN4	K755	Agl_K755	4866.59	185317	5.25094	5.25094	3707.95	38.0795	1.01185	0.0169957	0.827456	5.23395		0	0.00540721	3	1.01434	Mus musculus	0.091	174287	glycogen metabolic process,glycogen biosynthetic process,glycogen catabolic process,response to nutrient,response to glucocorticoid	glycogen debranching enzyme activity,4-alpha-glucanotransferase activity,amylo-alpha-1,6-glucosidase activity,protein binding,polysaccharide binding,polyubiquitin binding	nucleus,cytoplasm,inclusion body,sarcoplasmic reticulum	tr	1	1	uniprot_mouse_proteome	>tr|F8VPN4|F8VPN4_MOUSE Protein Agl OS=Mus musculus GN=Agl PE=1 SV=1	(R)[751].[752]NPKTSFYSK.(E)	1	1	_NPK[Acetyl (K)]TSFYSK_.2
Q9CZW5	Tomm70	Q9CZW5	TOM70_MOUSE	Mitochondrial import receptor subunit TOM70	TRUE	T2KO_Male / WT_Male	T2KO_Male	WT_Male	8	_LRPK[Acetyl (K)]FALAQAQK_		Q9CZW5	K436	Tomm70_K436	24401.3	158011	2.69499	2.69499	547.549	6.47549	1.09342	0.128845	0.863158	2.56614		0	0.00541335	7	1.22336	Mus musculus	0.044	67590.1		protein binding	mitochondrion,mitochondrial outer membrane,membrane,integral component of membrane,extracellular exosome	sp	1	2	uniprot_mouse_proteome	>sp|Q9CZW5|TOM70_MOUSE Mitochondrial import receptor subunit TOM70 OS=Mus musculus GN=Tomm70 PE=1 SV=2	(R)[431].[432]LRPKFALAQAQK.(C)	1	2	_LRPK[Acetyl (K)]FALAQAQK_.3|_LRPK[Acetyl (K)]FALAQAQK_.2
P52503	Ndufs6	P52503	NDUS6_MOUSE	NADH dehydrogenase [ubiquinone] iron-sulfur protein 6, mitochondrial	TRUE	T2KO_Male / WT_Male	T2KO_Male	WT_Male	8	_TGTC[Carbamidomethyl (C)]GYC[Carbamidomethyl (C)]GLQFK[Acetyl (K)]QHHH_		P52503	K112	Ndufs6_K112	3770.39	26872.6	2.83335	2.83335	612.729	7.12729	0.785805	-0.347756	0.940138	3.18111		0	0.00541367	7	1.03477	Mus musculus	0.353	13019.8	mitochondrial electron transport, NADH to ubiquinone,fatty acid metabolic process,muscle contraction,multicellular organism aging,respiratory electron transport chain,multicellular organism growth,reproductive system development,mitochondrion morphogenesis,cardiovascular system development	molecular_function	mitochondrion,mitochondrial respiratory chain complex I	sp	1	2	uniprot_mouse_proteome	>sp|P52503|NDUS6_MOUSE NADH dehydrogenase [ubiquinone] iron-sulfur protein 6, mitochondrial OS=Mus musculus GN=Ndufs6 PE=1 SV=2	(K)[99].[100]TGTCGYCGLQFKQHHH.()	1	2	_TGTC[Carbamidomethyl (C)]GYC[Carbamidomethyl (C)]GLQFK[Acetyl (K)]QHHH_.4|_TGTC[Carbamidomethyl (C)]GYC[Carbamidomethyl (C)]GLQFK[Acetyl (K)]QHHH_.3
Q8BGL3	Sult2a8	Q8BGL3	Q8BGL3_MOUSE	Sulfotransferase	TRUE	T2KO_Male / WT_Male	T2KO_Male	WT_Male	4	_DVLVSGYHYFNALK[Acetyl (K)]QGK_		Q8BGL3	K138	Sult2a8_K138	1.03227	9775.46	13.2091	13.2091	946888	9469.88	0.791361	-0.337592	0.884947	13.5467		0	0.00542881	3	1.7245	Mus musculus	0.234	33295.3	biological_process	molecular_function,sulfotransferase activity	cellular_component	tr	1	1	uniprot_mouse_proteome	>tr|Q8BGL3|Q8BGL3_MOUSE Sulfotransferase OS=Mus musculus GN=Sult2a8 PE=1 SV=1	(R)[123].[124]DVLVSGYHYFNALKQGK.(E)	1	1	_DVLVSGYHYFNALK[Acetyl (K)]QGK_.3
Q64459	Cyp3a11	Q64459	CP3AB_MOUSE	Cytochrome P450 3A11	TRUE	T2KO_Male / WT_Male	T2KO_Male	WT_Male	4	_ALLSPTFTSGK[Acetyl (K)]LK_		Q64459	K141	Cyp3a11_K141	67021.2	276240	2.04323	2.04323	312.168	4.12168	1.24062	0.311059	0.884947	1.73218		0	0.00543387	3	0.296472	Mus musculus	0.194	57854.5	oxidation-reduction process	monooxygenase activity,iron ion binding,oxidoreductase activity,heme binding,aromatase activity,estrogen 16-alpha-hydroxylase activity	endoplasmic reticulum membrane,organelle membrane	sp	1	1	uniprot_mouse_proteome	>sp|Q64459|CP3AB_MOUSE Cytochrome P450 3A11 OS=Mus musculus GN=Cyp3a11 PE=1 SV=1	(R)[129].[130]ALLSPTFTSGKLK.(E)	1	1	_ALLSPTFTSGK[Acetyl (K)]LK_.2
Q61176	Arg1	Q61176	ARGI1_MOUSE	Arginase-1	TRUE	T2KO_Male / WT_Male	T2KO_Male	WT_Male	4	_AGLLEK[Acetyl (K)]LK_		Q61176	K39	Arg1_K39	172981	557769	1.68906	1.68906	222.446	3.22446	0.990952	-0.0131126	0.892552	1.70217		0	0.00546335	3	0.229543	Mus musculus	0.452	34807.9	urea cycle,liver development,positive regulation of endothelial cell proliferation,aging,response to herbicide,response to manganese ion,response to zinc ion,response to selenium ion,regulation of L-arginine import,response to amine,arginine catabolic process to ornithine,lung development,collagen biosynthetic process,response to vitamin A,response to vitamin E,negative regulation of T cell proli…	arginase activity,manganese ion binding	extracellular space,nucleus,mitochondrial outer membrane,neuron projection,neuronal cell body,extracellular exosome	sp	1	1	uniprot_mouse_proteome	>sp|Q61176|ARGI1_MOUSE Arginase-1 OS=Mus musculus GN=Arg1 PE=1 SV=1	(K)[32].[33]AGLLEKLK.(E)	1	1	_AGLLEK[Acetyl (K)]LK_.2
O55142	Rpl35a	O55142	RL35A_MOUSE	60S ribosomal protein L35a	TRUE	T2KO_Male / WT_Male	T2KO_Male	WT_Male	4	_AIFAGYK[Acetyl (K)]R_		O55142	K15	Rpl35a_K15	48522.3	148360	1.61238	1.61238	205.757	3.05757	1.17098	0.227714	0.827456	1.38467		0	0.00548603	3	0.237961	Mus musculus	0.209	12553.7	cytoplasmic translation,rRNA processing,ribosomal large subunit biogenesis	RNA binding,structural constituent of ribosome	mitochondrion,membrane,cytosolic large ribosomal subunit,extracellular matrix,extracellular exosome	sp	1	2	uniprot_mouse_proteome	>sp|O55142|RL35A_MOUSE 60S ribosomal protein L35a OS=Mus musculus GN=Rpl35a PE=1 SV=2	(K)[7].[8]AIFAGYKR.(G)	1	1	_AIFAGYK[Acetyl (K)]R_.2
Q9WTP7	Ak3	Q9WTP7	KAD3_MOUSE	GTP:AMP phosphotransferase AK3, mitochondrial	TRUE	T2KO_Male / WT_Male	T2KO_Male	WT_Male	8	_AYEAQTEPVLQYYQK[Acetyl (K)]K_		Q9WTP7	K189	Ak3_K189	4636.94	57599.7	3.63482	3.63482	1142.19	12.4219	0.944645	-0.0821563	0.91065	3.71697		0	0.00549949	7	1.40479	Mus musculus	0.41	25426.3	AMP metabolic process,GTP metabolic process,ITP metabolic process,UTP metabolic process,nucleotide phosphorylation	adenylate kinase activity,ATP binding,GTP binding,nucleoside triphosphate adenylate kinase activity	mitochondrion,mitochondrial matrix	sp	1	3	uniprot_mouse_proteome	>sp|Q9WTP7|KAD3_MOUSE GTP:AMP phosphotransferase AK3, mitochondrial OS=Mus musculus GN=Ak3 PE=1 SV=3	(K)[173].[174]AYEAQTEPVLQYYQKK.(G)	1	2	_AYEAQTEPVLQYYQK[Acetyl (K)]K_.3|_AYEAQTEPVLQYYQK[Acetyl (K)]K_.2
Q8BMS1	Hadha	Q8BMS1	ECHA_MOUSE	Trifunctional enzyme subunit alpha, mitochondrial	TRUE	T2KO_Male / WT_Male	T2KO_Male	WT_Male	4	_RPEK[Acetyl (K)]VIGM[Oxidation (M)]HYFSPVDK_		Q8BMS1	K493	Hadha_K493	4363.64	24659.9	2.49856	2.49856	465.122	5.65122	0.91139	-0.13386	0.601308	2.63242		0	0.00550119	3	0.392899	Mus musculus	0.248	82669.8	fatty acid beta-oxidation,response to insulin,response to drug	fatty-acyl-CoA binding,acetyl-CoA C-acyltransferase activity,enoyl-CoA hydratase activity,long-chain-enoyl-CoA hydratase activity,long-chain-3-hydroxyacyl-CoA dehydrogenase activity,protein complex binding,NAD binding	mitochondrion,mitochondrial inner membrane,mitochondrial fatty acid beta-oxidation multienzyme complex,extracellular matrix,mitochondrial nucleoid	sp	1	1	uniprot_mouse_proteome	>sp|Q8BMS1|ECHA_MOUSE Trifunctional enzyme subunit alpha, mitochondrial OS=Mus musculus GN=Hadha PE=1 SV=1	(K)[488].[489]RPEKVIGMHYFSPVDK.(M)	1	1	_RPEK[Acetyl (K)]VIGM[Oxidation (M)]HYFSPVDK_.4
Q61176	Arg1	Q61176	ARGI1_MOUSE	Arginase-1	TRUE	T2KO_Male / WT_Male	T2KO_Male	WT_Male	8	_EGNHKPGTDYLK[Acetyl (K)]PPK_		Q61176	K320	Arg1_K320	58101.4	111322	0.938094	0.938094	91.5996	1.916	0.990952	-0.0131126	0.892552	0.951207		0	0.00554593	7	0.261508	Mus musculus	0.452	34807.9	urea cycle,liver development,positive regulation of endothelial cell proliferation,aging,response to herbicide,response to manganese ion,response to zinc ion,response to selenium ion,regulation of L-arginine import,response to amine,arginine catabolic process to ornithine,lung development,collagen biosynthetic process,response to vitamin A,response to vitamin E,negative regulation of T cell proli…	arginase activity,manganese ion binding	extracellular space,nucleus,mitochondrial outer membrane,neuron projection,neuronal cell body,extracellular exosome	sp	1	1	uniprot_mouse_proteome	>sp|Q61176|ARGI1_MOUSE Arginase-1 OS=Mus musculus GN=Arg1 PE=1 SV=1	(R)[307].[308]EGNHKPGTDYLKPPK.()	1	2	_EGNHKPGTDYLK[Acetyl (K)]PPK_.4|_EGNHKPGTDYLK[Acetyl (K)]PPK_.3
Q8C196	Cps1	Q8C196	CPSM_MOUSE	Carbamoyl-phosphate synthase [ammonia], mitochondrial	TRUE	T2KO_Male / WT_Male	T2KO_Male	WT_Male	8	_AM[Oxidation (M)]LSTGFK[Acetyl (K)]IPQK_		Q8C196	K1356	Cps1_K1356	326269	1.05635e+06	1.69496	1.69496	223.768	3.23768	0.908818	-0.137937	0.191401	1.8329		0	0.00554615	7	0.585108	Mus musculus	0.415	164618	urea cycle,'de novo' pyrimidine nucleobase biosynthetic process,proteolysis,arginine biosynthetic process,glutamine metabolic process,midgut development,response to toxic substance,response to zinc ion,response to amine,triglyceride catabolic process,response to food,response to lipopolysaccharide,vasodilation,response to drug,response to starvation,response to amino acid,cellular response to fib…	carbamoyl-phosphate synthase (ammonia) activity,carbamoyl-phosphate synthase (glutamine-hydrolyzing) activity,endopeptidase activity,calcium ion binding,protein binding,ATP binding,phospholipid binding,glutamate binding,protein complex binding,modified amino acid binding	nucleolus,mitochondrion,mitochondrial inner membrane,mitochondrial nucleoid,protein complex	sp	1	2	uniprot_mouse_proteome	>sp|Q8C196|CPSM_MOUSE Carbamoyl-phosphate synthase [ammonia], mitochondrial OS=Mus musculus GN=Cps1 PE=1 SV=2	(K)[1347].[1348]AMLSTGFKIPQK.(G)	1	2	_AM[Oxidation (M)]LSTGFK[Acetyl (K)]IPQK_.2|_AM[Oxidation (M)]LSTGFK[Acetyl (K)]IPQK_.3
Q8BWF0	Aldh5a1	Q8BWF0	SSDH_MOUSE	Succinate-semialdehyde dehydrogenase, mitochondrial	TRUE	T2KO_Male / WT_Male	T2KO_Male	WT_Male	4	_DDLAK[Acetyl (K)]IITAESGKPLK_		Q8BWF0	K128	Aldh5a1_K128	37.1878	14358.8	8.5929	8.5929	38511.8	386.118	1.10118	0.139044	0.820128	8.45385		0	0.00555754	3	1.71023	Mus musculus	0.063	55968.2	glucose metabolic process,acetate metabolic process,succinate metabolic process,glutamate metabolic process,glutamate decarboxylation to succinate,glutamine metabolic process,glycerophospholipid metabolic process,glucosylceramide metabolic process,galactosylceramide metabolic process,glutathione metabolic process,central nervous system development,gamma-aminobutyric acid metabolic process,gamma-a…	succinate-semialdehyde dehydrogenase (NAD+) activity,succinate-semialdehyde dehydrogenase [NAD(P)+] activity,NAD binding	mitochondrion	sp	1	1	uniprot_mouse_proteome	>sp|Q8BWF0|SSDH_MOUSE Succinate-semialdehyde dehydrogenase, mitochondrial OS=Mus musculus GN=Aldh5a1 PE=1 SV=1	(K)[122].[123]DDLAKIITAESGKPLK.(E)	1	1	_DDLAK[Acetyl (K)]IITAESGKPLK_.3
P43274	Hist1h1e	P43274	H14_MOUSE	Histone H1.4	TRUE	T2KO_Male / WT_Male	T2KO_Male	WT_Male	4	_SETAPAAPAAPAPAEKTPVK[Acetyl (K)]K_		P43274	K21	Hist1h1e_K21	41201.7	135165	1.71395	1.71395	228.058	3.28058	1.03764	0.0533119	0.863158	1.66064		0	0.00564369	3	0.266969	Mus musculus	0.155	21977.3	negative regulation of transcription from RNA polymerase II promoter,nucleosome assembly,regulation of transcription from RNA polymerase II promoter,nucleosome positioning,histone H3-K4 trimethylation,histone H3-K27 trimethylation	DNA binding,double-stranded DNA binding,RNA binding,calcium ion binding,protein binding,ATP binding,GTP binding,AMP binding,chromatin DNA binding,dATP binding,ADP binding	nuclear nucleosome,nucleus,nuclear heterochromatin,extracellular exosome,nucleolus	sp	1	2	uniprot_mouse_proteome	>sp|P43274|H14_MOUSE Histone H1.4 OS=Mus musculus GN=Hist1h1e PE=1 SV=2	(M)[0].[1]SETAPAAPAAPAPAEKTPVKK.(K)	1	1	_SETAPAAPAAPAPAEKTPVK[Acetyl (K)]K_.3
O88451	Rdh7	O88451	RDH7_MOUSE	Retinol dehydrogenase 7	TRUE	T2KO_Male / WT_Male	T2KO_Male	WT_Male	8	_VLAAC[Carbamidomethyl (C)]LTEK[Acetyl (K)]GAEQLR_		O88451	K64	Rdh7_K64	7393.06	30796.9	2.05854	2.05854	316.566	4.16566	1.12541	0.170456	0.899791	1.88809		0	0.00570031	7	0.635072	Mus musculus	0.142	35660.2	retinol metabolic process,oxidation-reduction process	catalytic activity,retinol dehydrogenase activity	endoplasmic reticulum	sp	1	1	uniprot_mouse_proteome	>sp|O88451|RDH7_MOUSE Retinol dehydrogenase 7 OS=Mus musculus GN=Rdh7 PE=1 SV=1	(R)[54].[55]VLAACLTEKGAEQLR.(N)	1	2	_VLAAC[Carbamidomethyl (C)]LTEK[Acetyl (K)]GAEQLR_.3|_VLAAC[Carbamidomethyl (C)]LTEK[Acetyl (K)]GAEQLR_.2
P62702	Rps4x	P62702	RS4X_MOUSE	40S ribosomal protein S4, X isoform	TRUE	T2KO_Male / WT_Male	T2KO_Male	WT_Male	4	_YALTGDEVK[Acetyl (K)]K_		P62702	K62	Rps4x_K62	4552.09	28177.4	2.62994	2.62994	519.001	6.19001	0.941889	-0.0863703	0.83584	2.71631		0	0.00577675	3	0.419115	Mus musculus	0.354	29597.7	translation,multicellular organism development,positive regulation of cell proliferation,positive regulation of translation	RNA binding,structural constituent of ribosome,rRNA binding	nucleus,ribosome,polysome,focal adhesion,small ribosomal subunit,membrane,cytosolic small ribosomal subunit,intracellular ribonucleoprotein complex,extracellular matrix,cytoplasmic ribonucleoprotein granule,extracellular exosome	sp	1	2	uniprot_mouse_proteome	>sp|P62702|RS4X_MOUSE 40S ribosomal protein S4, X isoform OS=Mus musculus GN=Rps4x PE=1 SV=2	(K)[52].[53]YALTGDEVKK.(I)	1	1	_YALTGDEVK[Acetyl (K)]K_.2
Q9QXF8	Gnmt	Q9QXF8	GNMT_MOUSE	Glycine N-methyltransferase	TRUE	T2KO_Male / WT_Male	T2KO_Male	WT_Male	4	_NIYYK[Acetyl (K)]SDLTK_		Q9QXF8	K196	Gnmt_K196	58814.1	511068	3.11928	3.11928	768.955	8.68955	0.795862	-0.329411	0.888893	3.44869		0	0.00580112	3	0.464391	Mus musculus	0.324	32675.2	glycogen metabolic process,regulation of gluconeogenesis,methionine metabolic process,one-carbon metabolic process,methylation,S-adenosylmethionine metabolic process,protein homotetramerization	folic acid binding,glycine binding,glycine N-methyltransferase activity	cytosol	sp	1	3	uniprot_mouse_proteome	>sp|Q9QXF8|GNMT_MOUSE Glycine N-methyltransferase OS=Mus musculus GN=Gnmt PE=1 SV=3	(K)[190].[191]NIYYKSDLTK.(D)	1	1	_NIYYK[Acetyl (K)]SDLTK_.2
Q3TCD4;Q9WUR2;Q9WUR2-2	Eci2	Q3TCD4;Q9WUR2;Q9WUR2-2	Q3TCD4_MOUSE;ECI2_MOUSE;ECI2_MOUSE	Enoyl-CoA delta isomerase 2, mitochondrial;Enoyl-CoA delta isomerase 2, mitochondrial;Isoform 2 of Enoyl-CoA delta isomerase 2, mitochondrial	TRUE	T2KO_Male / WT_Male	T2KO_Male	WT_Male	8	_KDPGNEVK[Acetyl (K)]LR_	Q9WUR2	Q9WUR2	K60	Eci2_K60	27652.8	55727.9	1.01097	1.01097	101.527	2.01527	0.900674	-0.150924	0.794147	1.16189		0	0.00587707	7	0.282282	Mus musculus	5.8%;5.6%;5.6%-2	41779.92;43267.68;43267.68-2	;fatty acid beta-oxidation,fatty acid catabolic process;	;fatty-acyl-CoA binding,dodecenoyl-CoA delta-isomerase activity,receptor binding;	;nucleoplasm,mitochondrion,peroxisome,peroxisomal matrix,membrane,intracellular membrane-bounded organelle;	tr;sp;sp	1;1;	1;2;	uniprot_mouse_proteome	>tr|Q3TCD4|Q3TCD4_MOUSE Enoyl-CoA delta isomerase 2, mitochondrial OS=Mus musculus GN=Eci2 PE=1 SV=1;>sp|Q9WUR2|ECI2_MOUSE Enoyl-CoA delta isomerase 2, mitochondrial OS=Mus musculus GN=Eci2 PE=1 SV=2;>sp|Q9WUR2-2|ECI2_MOUSE Isoform 2 of Enoyl-CoA delta isomerase 2, mitochondrial OS=Mus musculus GN=Eci2	(K)[38].[39]KDPGNEVKLR.(L);(K)[51].[52]KDPGNEVKLR.(L);(K)[18].[19]KDPGNEVKLR.(L)	1	2	_KDPGNEVK[Acetyl (K)]LR_.3|_KDPGNEVK[Acetyl (K)]LR_.2
Q9EQF5	Dpys	Q9EQF5	DPYS_MOUSE	Dihydropyrimidinase	TRUE	T2KO_Male / WT_Male	T2KO_Male	WT_Male	4	_APYKGEVTTLK[Acetyl (K)]AR_		Q9EQF5	K501	Dpys_K501	15142.5	98267	2.6981	2.6981	548.948	6.48948	0.874158	-0.194035	0.794147	2.89214		0	0.005958	3	0.394127	Mus musculus	0.139	56724.8	pyrimidine nucleobase catabolic process,thymine catabolic process,uracil catabolic process,beta-alanine metabolic process,protein homooligomerization,protein homotetramerization	uracil binding,thymine binding,dihydropyrimidinase activity,zinc ion binding,amino acid binding,phosphoprotein binding	cytosol,extracellular exosome	sp	1	2	uniprot_mouse_proteome	>sp|Q9EQF5|DPYS_MOUSE Dihydropyrimidinase OS=Mus musculus GN=Dpys PE=1 SV=2	(R)[489].[490]APYKGEVTTLKAR.(E)	1	1	_APYKGEVTTLK[Acetyl (K)]AR_.3
A0A087WS46;O70251	Eef1b2;Eef1b	A0A087WS46;O70251	A0A087WS46_MOUSE;EF1B_MOUSE	Elongation factor 1-beta	TRUE	T2KO_Male / WT_Male	T2KO_Male	WT_Male	4	_LVPVGYGIK[Acetyl (K)]K_	O70251	O70251	K185	Eef1b_K185	76.4332	64856.8	9.72884	9.72884	84754.2	848.542				9.72884	Not normalized	0	0.00599046	3	1.69193	Mus musculus	4.9%;4%	20136.55;24693.67	;translational elongation,response to ethanol	;translation elongation factor activity,protein binding	;cytoplasm,eukaryotic translation elongation factor 1 complex,endoplasmic reticulum	tr;sp	1	1;5	uniprot_mouse_proteome	>tr|A0A087WS46|A0A087WS46_MOUSE Elongation factor 1-beta OS=Mus musculus GN=Eef1b2 PE=1 SV=1;>sp|O70251|EF1B_MOUSE Elongation factor 1-beta OS=Mus musculus GN=Eef1b PE=1 SV=5	(K)[134].[135]LVPVGYGIKK.(L);(K)[175].[176]LVPVGYGIKK.(L)	1	1	_LVPVGYGIK[Acetyl (K)]K_.2
P12970	Rpl7a	P12970	RL7A_MOUSE	60S ribosomal protein L7a	TRUE	T2KO_Male / WT_Male	T2KO_Male	WT_Male	8	_AGVNTVTTLVENK[Acetyl (K)]K_		P12970	K150	Rpl7a_K150	42559.5	116287	1.45013	1.45013	173.233	2.73233	0.968425	-0.0462871	0.891507	1.49642		0	0.00603671	7	0.437414	Mus musculus	0.316	29976.6	maturation of LSU-rRNA,translation	RNA binding,protein binding,cadherin binding	nucleus,nucleolus,cytoplasm,focal adhesion,membrane,cytosolic large ribosomal subunit,polysomal ribosome,extracellular exosome	sp	1	2	uniprot_mouse_proteome	>sp|P12970|RL7A_MOUSE 60S ribosomal protein L7a OS=Mus musculus GN=Rpl7a PE=1 SV=2	(R)[136].[137]AGVNTVTTLVENKK.(A)	1	2	_AGVNTVTTLVENK[Acetyl (K)]K_.2|_AGVNTVTTLVENK[Acetyl (K)]K_.3
Q6ZWZ6	Rps12-ps3	Q6ZWZ6	Q6ZWZ6_MOUSE	40S ribosomal protein S12	TRUE	T2KO_Male / WT_Male	T2KO_Male	WT_Male	4	_DVIEEYFK[Acetyl (K)]C[Carbamidomethyl (C)]K_		Q6ZWZ6	K129	Rps12-ps3_K129	536.979	50221.2	6.54729	6.54729	9252.55	93.5255	1.18169	0.24085	0.83584	6.30644		0	0.00605819	3	1.05087	Mus musculus	0.417	14514.9				tr	1	1	uniprot_mouse_proteome	>tr|Q6ZWZ6|Q6ZWZ6_MOUSE 40S ribosomal protein S12 OS=Mus musculus GN=Rps12-ps3 PE=1 SV=1	(K)[120].[121]DVIEEYFKCK.(K)	1	1	_DVIEEYFK[Acetyl (K)]C[Carbamidomethyl (C)]K_.2
D3YZ54;Q9QXE0	Hacl1	D3YZ54;Q9QXE0	D3YZ54_MOUSE;HACL1_MOUSE	2-hydroxyacyl-CoA lyase 1	TRUE	T2KO_Male / WT_Male	T2KO_Male	WT_Male	4	_LYTK[Acetyl (K)]FSAR_	Q9QXE0	Q9QXE0	K47	Hacl1_K47	64192.5	229140	1.83575	1.83575	256.957	3.56957	0.983476	-0.0240378	0.888893	1.85979		0	0.00621756	3	0.273983	Mus musculus	10.6%;10.2%	60996.07;63660.24	;fatty acid alpha-oxidation,lipid metabolic process,protein oligomerization	;magnesium ion binding,receptor binding,lyase activity,carbon-carbon lyase activity,thiamine pyrophosphate binding,identical protein binding,cofactor binding	;peroxisome,intracellular membrane-bounded organelle	tr;sp	1	2	uniprot_mouse_proteome	>tr|D3YZ54|D3YZ54_MOUSE 2-hydroxyacyl-CoA lyase 1 OS=Mus musculus GN=Hacl1 PE=1 SV=2;>sp|Q9QXE0|HACL1_MOUSE 2-hydroxyacyl-CoA lyase 1 OS=Mus musculus GN=Hacl1 PE=1 SV=2	(R)[107].[108]LYTKFSAR.(P);(R)[134].[135]LYTKFSAR.(P)	1	1	_LYTK[Acetyl (K)]FSAR_.2
P42125	Eci1	P42125	ECI1_MOUSE	Enoyl-CoA delta isomerase 1, mitochondrial	TRUE	T2KO_Male / WT_Male	T2KO_Male	WT_Male	8	_SVM[Oxidation (M)]TK[Acetyl (K)]WLAIPDHSR_		P42125	K229	Eci1_K229	532568	1.62459e+06	1.60903	1.60903	205.048	3.05048	0.963492	-0.053655	0.862165	1.66269		0	0.00632688	7	0.761773	Mus musculus	0.273	32250.4	fatty acid beta-oxidation	dodecenoyl-CoA delta-isomerase activity,enoyl-CoA hydratase activity	mitochondrion,mitochondrial inner membrane,mitochondrial matrix,extracellular exosome	sp	1	2	uniprot_mouse_proteome	>sp|P42125|ECI1_MOUSE Enoyl-CoA delta isomerase 1, mitochondrial OS=Mus musculus GN=Eci1 PE=1 SV=2	(R)[223].[224]SVMTKWLAIPDHSR.(Q)	1	2	_SVM[Oxidation (M)]TK[Acetyl (K)]WLAIPDHSR_.3|_SVM[Oxidation (M)]TK[Acetyl (K)]WLAIPDHSR_.2
P31786	Dbi	P31786	ACBP_MOUSE	Acyl-CoA-binding protein	TRUE	T2KO_Male / WT_Male	T2KO_Male	WT_Male	4	_WDSWNK[Acetyl (K)]LK_		P31786	K61	Dbi_K61	50685	362696	2.83913	2.83913	615.588	7.15588	0.53865	-0.89258	0.544034	3.73171		0	0.00644457	3	0.438475	Mus musculus	0.839	10000.4	behavioral fear response,hair follicle development,triglyceride metabolic process,transport,learning or memory,lateral ventricle development,regulation of synaptic transmission, GABAergic,phosphatidylcholine acyl-chain remodeling,skin development,long-term synaptic potentiation	lipid binding,long-chain fatty acyl-CoA binding,protein dimerization activity	extracellular space,mitochondrion,Golgi apparatus,synaptic vesicle,extracellular exosome,perinuclear endoplasmic reticulum	sp	1	2	uniprot_mouse_proteome	>sp|P31786|ACBP_MOUSE Acyl-CoA-binding protein OS=Mus musculus GN=Dbi PE=1 SV=2	(K)[54].[55]WDSWNKLK.(G)	1	1	_WDSWNK[Acetyl (K)]LK_.2
Q01853	Vcp	Q01853	TERA_MOUSE	Transitional endoplasmic reticulum ATPase	TRUE	T2KO_Male / WT_Male	T2KO_Male	WT_Male	4	_EIFDK[Acetyl (K)]AR_		Q01853	K565	Vcp_K565	6749.34	25737.4	1.93105	1.93105	281.332	3.81332	1.05409	0.0760046	0.923006	1.85504		0	0.00644702	3	0.268394	Mus musculus	0.171	89321.8	double-strand break repair,ubiquitin-dependent protein catabolic process,NADH metabolic process,ER to Golgi vesicle-mediated transport,autophagy,activation of cysteine-type endopeptidase activity involved in apoptotic process,cellular response to DNA damage stimulus,proteasomal protein catabolic process,positive regulation of mitochondrial membrane potential,macroautophagy,protein ubiquitination,…	RNA binding,protein binding,ATP binding,lipid binding,ATPase activity,protein phosphatase binding,protein domain specific binding,polyubiquitin binding,ubiquitin protein ligase binding,deubiquitinase activator activity,K48-linked polyubiquitin binding,MHC class I protein binding,identical protein binding,ADP binding,ubiquitin-like protein ligase binding,BAT3 complex binding,ubiquitin-specific pro…	proteasome complex,nucleus,nucleoplasm,cytoplasm,endoplasmic reticulum,endoplasmic reticulum membrane,lipid particle,cytosol,VCP-NPL4-UFD1 AAA ATPase complex,site of double-strand break,Derlin-1 retrotranslocation complex,myelin sheath,protein complex,perinuclear region of cytoplasm,extracellular exosome,ATPase complex,VCP-NSFL1C complex	sp	1	4	uniprot_mouse_proteome	>sp|Q01853|TERA_MOUSE Transitional endoplasmic reticulum ATPase OS=Mus musculus GN=Vcp PE=1 SV=4	(R)[559].[560]EIFDKAR.(Q)	1	1	_EIFDK[Acetyl (K)]AR_.2
Q61176	Arg1	Q61176	ARGI1_MOUSE	Arginase-1	TRUE	T2KO_Male / WT_Male	T2KO_Male	WT_Male	8	_GGVEK[Acetyl (K)]GPAALR_		Q61176	K26	Arg1_K26	2.02728e+06	3408004	0.749381	0.749381	68.1071	1.68107	0.990952	-0.0131126	0.892552	0.762493		0	0.00644771	7	0.264346	Mus musculus	0.452	34807.9	urea cycle,liver development,positive regulation of endothelial cell proliferation,aging,response to herbicide,response to manganese ion,response to zinc ion,response to selenium ion,regulation of L-arginine import,response to amine,arginine catabolic process to ornithine,lung development,collagen biosynthetic process,response to vitamin A,response to vitamin E,negative regulation of T cell proli…	arginase activity,manganese ion binding	extracellular space,nucleus,mitochondrial outer membrane,neuron projection,neuronal cell body,extracellular exosome	sp	1	1	uniprot_mouse_proteome	>sp|Q61176|ARGI1_MOUSE Arginase-1 OS=Mus musculus GN=Arg1 PE=1 SV=1	(R)[20].[21]GGVEKGPAALR.(K)	1	2	_GGVEK[Acetyl (K)]GPAALR_.2|_GGVEK[Acetyl (K)]GPAALR_.3
A0A0R4J0Q5;P21619	Lmnb2	A0A0R4J0Q5;P21619	A0A0R4J0Q5_MOUSE;LMNB2_MOUSE	Lamin-B2	TRUE	T2KO_Male / WT_Male	T2KO_Male	WT_Male	4	_LK[Acetyl (K)]LSPSPSSR_	P21619	P21619	K381	Lmnb2_K381	3703.16	41278.3	3.47855	3.47855	1014.68	11.1468	1.01059	0.0151975	0.945368	3.46336		0	0.0064527	3	0.586372	Mus musculus	5.9%;6%	69084.91;67318.05	;	;structural molecule activity	;nucleus,nuclear envelope,nuclear inner membrane,lamin filament	tr;sp	1	1;2	uniprot_mouse_proteome	>tr|A0A0R4J0Q5|A0A0R4J0Q5_MOUSE Lamin-B2 OS=Mus musculus GN=Lmnb2 PE=1 SV=1;>sp|P21619|LMNB2_MOUSE Lamin-B2 OS=Mus musculus GN=Lmnb2 PE=1 SV=2	(R)[397].[398]LKLSPSPSSR.(I);(R)[378].[379]LKLSPSPSSR.(I)	1	1	_LK[Acetyl (K)]LSPSPSSR_.2
Q91YI0	Asl	Q91YI0	ARLY_MOUSE	Argininosuccinate lyase	TRUE	T2KO_Male / WT_Male	T2KO_Male	WT_Male	4	_[Acetyl (Protein N-term)]ASESGK[Acetyl (K)]LWGGR_		Q91YI0	K7	Asl_K7	2295.89	50319.1	4.45398	4.45398	2091.71	21.9171	0.958495	-0.0611566	0.794147	4.51514		0	0.00648945	3	0.872645	Mus musculus	0.358	51739.2	urea cycle,cellular amino acid metabolic process,locomotory behavior,post-embryonic development,ammonia assimilation cycle,arginine biosynthetic process via ornithine	argininosuccinate lyase activity,identical protein binding	cytoplasm,extracellular exosome	sp	1	1	uniprot_mouse_proteome	>sp|Q91YI0|ARLY_MOUSE Argininosuccinate lyase OS=Mus musculus GN=Asl PE=1 SV=1	(M)[0].[1]ASESGKLWGGR.(F)	1	1	_[Acetyl (Protein N-term)]ASESGK[Acetyl (K)]LWGGR_.2
Q99KR3	Lactb2	Q99KR3	LACB2_MOUSE	Endoribonuclease LACTB2	TRUE	T2KO_Male / WT_Male	T2KO_Male	WT_Male	4	_IFYTTTPVK[Acetyl (K)]K_		Q99KR3	K282	Lactb2_K282	56431.6	229186	2.02195	2.02195	306.131	4.06131	0.94583	-0.0803472	0.913772	2.10229		0	0.00649588	3	0.290753	Mus musculus	0.208	32754.5	RNA phosphodiester bond hydrolysis, endonucleolytic	single-stranded RNA binding,endoribonuclease activity,zinc ion binding	mitochondrion,mitochondrial matrix	sp	1	1	uniprot_mouse_proteome	>sp|Q99KR3|LACB2_MOUSE Endoribonuclease LACTB2 OS=Mus musculus GN=Lactb2 PE=1 SV=1	(K)[272].[273]IFYTTTPVKK.(W)	1	1	_IFYTTTPVK[Acetyl (K)]K_.2
F6ZFT1;F8WJ64;Q9CR21	Ndufab1	F6ZFT1;F8WJ64;Q9CR21	F6ZFT1_MOUSE;F8WJ64_MOUSE;ACPM_MOUSE	Acyl carrier protein (Fragment);Acyl carrier protein (Fragment);Acyl carrier protein, mitochondrial	TRUE	T2KO_Male / WT_Male	T2KO_Male	WT_Male	4	_VLYVLK[Acetyl (K)]LYDKIDPEK_	Q9CR21	Q9CR21	K88	Ndufab1_K88	0.800297	368.76	8.84793	8.84793	45977.9	460.779	0.569493	-0.812249	0.827456	9.66018		0	0.0065412	3	1.29316	Mus musculus	18.9%;18.8%;15.4%	14309.48;NaN;17370.3	;;fatty acid biosynthetic process,lipid A biosynthetic process,protein lipoylation,mitochondrial respiratory chain complex I assembly,oxidation-reduction process	;;acyl binding,ACP phosphopantetheine attachment site binding involved in fatty acid biosynthetic process,phosphopantetheine binding	;;nucleoplasm,mitochondrion,mitochondrial respiratory chain complex I,cytosol	tr;tr;sp	1	1	uniprot_mouse_proteome	>tr|F6ZFT1|F6ZFT1_MOUSE Acyl carrier protein (Fragment) OS=Mus musculus GN=Ndufab1 PE=1 SV=1;>tr|F8WJ64|F8WJ64_MOUSE Acyl carrier protein (Fragment) OS=Mus musculus GN=Ndufab1 PE=1 SV=1;>sp|Q9CR21|ACPM_MOUSE Acyl carrier protein, mitochondrial OS=Mus musculus GN=Ndufab1 PE=1 SV=1	(R)[52].[53]VLYVLKLYDKIDPEK.(L);(R)[53].[54]VLYVLKLYDKIDPEK.(L);(R)[81].[82]VLYVLKLYDKIDPEK.(L)	1	1	_VLYVLK[Acetyl (K)]LYDKIDPEK_.3
Q9CQN1	Trap1	Q9CQN1	TRAP1_MOUSE	Heat shock protein 75 kDa, mitochondrial	TRUE	T2KO_Male / WT_Male	T2KO_Male	WT_Male	4	_SLYSEK[Acetyl (K)]EVFIR_		Q9CQN1	K111	Trap1_K111	88.0534	5773.97	6.03504	6.03504	6457.35	65.5735	0.95811	-0.0617368	0.938378	6.09678		0	0.00654454	3	1.11565	Mus musculus	0.088	80209	protein folding,response to stress,translational attenuation,negative regulation of cellular respiration,negative regulation of intrinsic apoptotic signaling pathway in response to hydrogen peroxide	RNA binding,ATP binding,protein kinase binding,unfolded protein binding	nucleoplasm,mitochondrion,mitochondrial inner membrane,mitochondrial intermembrane space,mitochondrial matrix,lipid particle,membrane,extracellular exosome	sp	1	1	uniprot_mouse_proteome	>sp|Q9CQN1|TRAP1_MOUSE Heat shock protein 75 kDa, mitochondrial OS=Mus musculus GN=Trap1 PE=1 SV=1	(R)[104].[105]SLYSEKEVFIR.(E)	1	1	_SLYSEK[Acetyl (K)]EVFIR_.2
Q925I1	Atad3	Q925I1	ATAD3_MOUSE	ATPase family AAA domain-containing protein 3	TRUE	T2KO_Male / WT_Male	T2KO_Male	WT_Male	4	_ATEK[Acetyl (K)]ISEDLR_		Q925I1	K423	Atad3_K423	48105.9	167961	1.80384	1.80384	249.149	3.49149	1.06885	0.0960563	0.954606	1.70779		0	0.0065872	3	0.292441	Mus musculus	0.08	66742	cell growth,negative regulation of apoptotic process	molecular_function,ATP binding	mitochondrion,mitochondrial inner membrane,integral component of membrane,mitochondrial nucleoid	sp	1	1	uniprot_mouse_proteome	>sp|Q925I1|ATAD3_MOUSE ATPase family AAA domain-containing protein 3 OS=Mus musculus GN=Atad3 PE=1 SV=1	(R)[418].[419]ATEKISEDLR.(A)	1	1	_ATEK[Acetyl (K)]ISEDLR_.2
Q9DCM0	Ethe1	Q9DCM0	ETHE1_MOUSE	Persulfide dioxygenase ETHE1, mitochondrial	TRUE	T2KO_Male / WT_Male	T2KO_Male	WT_Male	8	_TDFQQGC[Carbamidomethyl (C)]AK[Acetyl (K)]TLYHSVHEK_		Q9DCM0	K172	Ethe1_K172	6831.97	27968.7	2.03344	2.03344	309.379	4.09379	0.924891	-0.112645	0.845702	2.14608		0	0.00666265	7	0.877755	Mus musculus	0.35	27738.8	glutathione metabolic process,oxidation-reduction process,hydrogen sulfide metabolic process	iron ion binding,sulfur dioxygenase activity	nucleoplasm,cytoplasm,mitochondrion,mitochondrial matrix	sp	1	2	uniprot_mouse_proteome	>sp|Q9DCM0|ETHE1_MOUSE Persulfide dioxygenase ETHE1, mitochondrial OS=Mus musculus GN=Ethe1 PE=1 SV=2	(R)[162].[163]TDFQQGCAKTLYHSVHEK.(I)	1	2	_TDFQQGC[Carbamidomethyl (C)]AK[Acetyl (K)]TLYHSVHEK_.4|_TDFQQGC[Carbamidomethyl (C)]AK[Acetyl (K)]TLYHSVHEK_.3
P99029;P99029-2	Prdx5	P99029;P99029-2	PRDX5_MOUSE	Peroxiredoxin-5, mitochondrial;Isoform Cytoplasmic+peroxisomal of Peroxiredoxin-5, mitochondrial	TRUE	T2KO_Male / WT_Male	T2KO_Male	WT_Male	4	_THLPGFVEQAGALK[Acetyl (K)]AK_	P99029	P99029	K112	Prdx5_K112	5792.32	31846.4	2.45892	2.45892	449.805	5.49805	0.940353	-0.0887249	0.902559	2.54764		0	0.00666795	3	0.327796	Mus musculus	38.6%;38.6%-2	21897.46;21897.46-2	apoptotic process,response to oxidative stress,negative regulation of transcription from RNA polymerase III promoter,positive regulation of collagen biosynthetic process,cellular response to reactive oxygen species,hydrogen peroxide catabolic process,negative regulation of apoptotic process,negative regulation of cysteine-type endopeptidase activity involved in apoptotic process,cell redox homeos…	RNA polymerase III regulatory region DNA binding,peroxidase activity,receptor binding,thioredoxin peroxidase activity,antioxidant activity,cysteine-type endopeptidase inhibitor activity involved in apoptotic process,protein dimerization activity,peroxiredoxin activity,peroxynitrite reductase activity;	extracellular space,nucleus,cytoplasm,mitochondrion,peroxisome,peroxisomal matrix,cytosol,cytoplasmic vesicle,intracellular membrane-bounded organelle,perinuclear region of cytoplasm,extracellular exosome;	sp	1;	2;	uniprot_mouse_proteome	>sp|P99029|PRDX5_MOUSE Peroxiredoxin-5, mitochondrial OS=Mus musculus GN=Prdx5 PE=1 SV=2;>sp|P99029-2|PRDX5_MOUSE Isoform Cytoplasmic+peroxisomal of Peroxiredoxin-5, mitochondrial OS=Mus musculus GN=Prdx5	(K)[97].[98]THLPGFVEQAGALKAK.(G);(K)[49].[50]THLPGFVEQAGALKAK.(G)	1	1	_THLPGFVEQAGALK[Acetyl (K)]AK_.2
P43883	Plin2	P43883	PLIN2_MOUSE	Perilipin-2	TRUE	T2KO_Male / WT_Male	T2KO_Male	WT_Male	4	_LESLSTK[Acetyl (K)]LC[Carbamidomethyl (C)]SR_		P43883	K224	Plin2_K224	4553.93	28603	2.65099	2.65099	528.096	6.28096	0.934423	-0.0978526	0.820128	2.74884		0	0.00677498	3	0.462818	Mus musculus	0.275	46646	response to organic cyclic compound,long-chain fatty acid transport,lipid storage,response to drug	protein binding	nucleus,cytoplasm,lipid particle,cytosol,plasma membrane	sp	1	2	uniprot_mouse_proteome	>sp|P43883|PLIN2_MOUSE Perilipin-2 OS=Mus musculus GN=Plin2 PE=1 SV=2	(R)[216].[217]LESLSTKLCSR.(A)	1	1	_LESLSTK[Acetyl (K)]LC[Carbamidomethyl (C)]SR_.2
O55125	Nipsnap1	O55125	NIPS1_MOUSE	Protein NipSnap homolog 1	TRUE	T2KO_Male / WT_Male	T2KO_Male	WT_Male	4	_FSGGYPALM[Oxidation (M)]DC[Carbamidomethyl (C)]M[Oxidation (M)]NK[Acetyl (K)]LK_		O55125	K141	Nipsnap1_K141	73.2732	30474.1	8.70008	8.70008	41489.7	415.897	1.03464	0.0491219	0.945446	8.65096		0	0.00690938	3	1.54814	Mus musculus	0.081	33363.2	sensory perception of pain	protein binding,neurotransmitter binding	mitochondrion,mitochondrial inner membrane,membrane,synaptic membrane	sp	1	1	uniprot_mouse_proteome	>sp|O55125|NIPS1_MOUSE Protein NipSnap homolog 1 OS=Mus musculus GN=Nipsnap1 PE=1 SV=1	(R)[126].[127]FSGGYPALMDCMNKLK.(N)	1	1	_FSGGYPALM[Oxidation (M)]DC[Carbamidomethyl (C)]M[Oxidation (M)]NK[Acetyl (K)]LK_.2
Q8BGC4	Zadh2	Q8BGC4	PTGR3_MOUSE	Prostaglandin reductase-3	TRUE	T2KO_Male / WT_Male	T2KO_Male	WT_Male	4	_TM[Oxidation (M)]QK[Acetyl (K)]LVVTR_		Q8BGC4	K35	Zadh2_K35	203117	623193	1.61737	1.61737	206.815	3.06815	0.925564	-0.111596	0.827456	1.72896		0	0.00694265	3	0.282272	Mus musculus	0.109	40528.8	prostaglandin metabolic process,negative regulation of fat cell differentiation,oxidation-reduction process	zinc ion binding,13-prostaglandin reductase activity,15-oxoprostaglandin 13-oxidase activity	mitochondrion,peroxisome	sp	1	1	uniprot_mouse_proteome	>sp|Q8BGC4|PTGR3_MOUSE Prostaglandin reductase-3 OS=Mus musculus GN=Zadh2 PE=1 SV=1	(R)[30].[31]TMQKLVVTR.(L)	1	1	_TM[Oxidation (M)]QK[Acetyl (K)]LVVTR_.2
Q8BWT1	Acaa2	Q8BWT1	THIM_MOUSE	3-ketoacyl-CoA thiolase, mitochondrial	TRUE	T2KO_Male / WT_Male	T2KO_Male	WT_Male	4	_FGTK[Acetyl (K)]FGLDLK_		Q8BWT1	K137	Acaa2_K137	119263	723759	2.60136	2.60136	506.858	6.06858	0.950215	-0.0736741	0.69793	2.67503		0	0.0069486	3	0.395153	Mus musculus	0.451	41829.9	fatty acid beta-oxidation,cellular response to hypoxia,negative regulation of mitochondrial outer membrane permeabilization involved in apoptotic signaling pathway,negative regulation of mitochondrial membrane permeability involved in apoptotic process	RNA binding,acetyl-CoA C-acyltransferase activity	mitochondrion,mitochondrial inner membrane,extracellular exosome	sp	1	3	uniprot_mouse_proteome	>sp|Q8BWT1|THIM_MOUSE 3-ketoacyl-CoA thiolase, mitochondrial OS=Mus musculus GN=Acaa2 PE=1 SV=3	(R)[132].[133]FGTKFGLDLK.(L)	1	1	_FGTK[Acetyl (K)]FGLDLK_.2
P16015	Ca3	P16015	CAH3_MOUSE	Carbonic anhydrase 3	TRUE	T2KO_Male / WT_Male	T2KO_Male	WT_Male	8	_GDNQSPIELHTK[Acetyl (K)]DIK_		P16015	K36	Ca3_K36	7168.65	178090	4.63476	4.63476	2384.29	24.8429	0.716398	-0.481166	0.456236	5.11593		0	0.00705109	7	2.46858	Mus musculus	0.365	29366.3	one-carbon metabolic process,response to oxidative stress,dephosphorylation,response to ethanol	carbonate dehydratase activity,zinc ion binding,nickel cation binding,phosphatase activity	cytosol	sp	1	3	uniprot_mouse_proteome	>sp|P16015|CAH3_MOUSE Carbonic anhydrase 3 OS=Mus musculus GN=Ca3 PE=1 SV=3	(K)[23].[24]GDNQSPIELHTKDIK.(H)	1	2	_GDNQSPIELHTK[Acetyl (K)]DIK_.3|_GDNQSPIELHTK[Acetyl (K)]DIK_.2
Q99M87;Q99M87-2;Q99M87-3	Dnaja3	Q99M87;Q99M87-2;Q99M87-3	DNJA3_MOUSE	DnaJ homolog subfamily A member 3, mitochondrial;Isoform 2 of DnaJ homolog subfamily A member 3, mitochondrial;Isoform 3 of DnaJ homolog subfamily A member 3, mitochondrial	TRUE	T2KO_Male / WT_Male	T2KO_Male	WT_Male	4	_AYYQLAK[Acetyl (K)]K_	Q99M87	Q99M87	K118	Dnaja3_K118	21581.3	46507.8	1.10769	1.10769	115.501	2.15501				1.10769	Not normalized	0	0.00711701	3	0.163256	Mus musculus	8.5%;8.5%-2;8.5%-3	52443.46;52443.46-2;52443.46-3	negative regulation of transcription from RNA polymerase II promoter,mitochondrial DNA replication,protein folding,negative regulation of protein kinase activity,apoptotic process,activation of cysteine-type endopeptidase activity involved in apoptotic process,activation-induced cell death of T cells,mitochondrion organization,small GTPase mediated signal transduction,neuromuscular junction devel…	interferon-gamma receptor binding,protein binding,ATP binding,transcription factor binding,protein kinase binding,Hsp70 protein binding,GTPase regulator activity,metal ion binding,NF-kappaB binding,unfolded protein binding;;	nucleus,cytoplasm,mitochondrion,mitochondrial matrix,cytosol,extrinsic component of plasma membrane,cell junction,neuromuscular junction,mitochondrial nucleoid,intracellular membrane-bounded organelle,postsynaptic membrane,actin filament,IkappaB kinase complex,I-kappaB/NF-kappaB complex;;	sp	1;;	1;;	uniprot_mouse_proteome	>sp|Q99M87|DNJA3_MOUSE DnaJ homolog subfamily A member 3, mitochondrial OS=Mus musculus GN=Dnaja3 PE=1 SV=1;>sp|Q99M87-2|DNJA3_MOUSE Isoform 2 of DnaJ homolog subfamily A member 3, mitochondrial OS=Mus musculus GN=Dnaja3;>sp|Q99M87-3|DNJA3_MOUSE Isoform 3 of DnaJ homolog subfamily A member 3, mitochondrial OS=Mus musculus GN=Dnaja3	(K)[110].[111]AYYQLAKK.(Y)	1	1	_AYYQLAK[Acetyl (K)]K_.2
Q921I1	Tf	Q921I1	TRFE_MOUSE	Serotransferrin	TRUE	T2KO_Male / WT_Male	T2KO_Male	WT_Male	4	_C[Carbamidomethyl (C)]LVEK[Acetyl (K)]GDVAFVK_		Q921I1	K547	Tf_K547	3729.31	28718.3	2.94499	2.94499	670.071	7.70071	1.09075	0.125315	0.884947	2.81968		0	0.00712646	3	0.523239	Mus musculus	0.343	76723.8	iron ion transport,cellular iron ion homeostasis,actin filament organization,activation of JUN kinase activity,ferric iron transport,osteoclast differentiation,positive regulation of phosphorylation,positive regulation of bone resorption,positive regulation of transcription, DNA-templated,positive regulation of receptor-mediated endocytosis,SMAD protein signal transduction,ERK1 and ERK2 cascade,c…	protein binding,ferrous iron binding,ferric iron binding,ferric iron transmembrane transporter activity,transferrin receptor binding	extracellular region,extracellular space,endosome,early endosome,late endosome,clathrin-coated pit,basal plasma membrane,cell surface,membrane,apical plasma membrane,vesicle coat,endocytic vesicle,extrinsic component of external side of plasma membrane,cytoplasmic vesicle,vesicle,basal part of cell,perinuclear region of cytoplasm,recycling endosome,extracellular exosome,blood microparticle,dense …	sp	1	1	uniprot_mouse_proteome	>sp|Q921I1|TRFE_MOUSE Serotransferrin OS=Mus musculus GN=Tf PE=1 SV=1	(R)[541].[542]CLVEKGDVAFVK.(H)	1	1	_C[Carbamidomethyl (C)]LVEK[Acetyl (K)]GDVAFVK_.2
A0A1B0GSR9;A0A1B0GSX0;P06151;Q564E2	Ldha	A0A1B0GSR9;A0A1B0GSX0;P06151;Q564E2	A0A1B0GSR9_MOUSE;A0A1B0GSX0_MOUSE;LDHA_MOUSE;Q564E2_MOUSE	L-lactate dehydrogenase;L-lactate dehydrogenase;L-lactate dehydrogenase A chain;L-lactate dehydrogenase	TRUE	T2KO_Male / WT_Male	T2KO_Male	WT_Male	8	_FIIPNIVK[Acetyl (K)]YSPHC[Carbamidomethyl (C)]K_	P06151	P06151	K126	Ldha_K126	127715	394090	1.6256	1.6256	208.57	3.0857				1.6256	Not normalized	0	0.00713841	7	0.98275	Mus musculus	23.8%;20.8%;22.6%;22.6%	34599.34;39758.21;36498.53;36498.53	;;lactate biosynthetic process from pyruvate,glucose catabolic process to lactate via pyruvate,cellular response to extracellular stimulus;	;;lactate dehydrogenase activity,L-lactate dehydrogenase activity,protein binding,cadherin binding;	;;nucleus,mitochondrion,cytosol,membrane,sperm fibrous sheath,extracellular exosome;	tr;tr;sp;tr	1	1;1;3;1	uniprot_mouse_proteome	>tr|A0A1B0GSR9|A0A1B0GSR9_MOUSE L-lactate dehydrogenase OS=Mus musculus GN=Ldha PE=1 SV=1;>tr|A0A1B0GSX0|A0A1B0GSX0_MOUSE L-lactate dehydrogenase OS=Mus musculus GN=Ldha PE=1 SV=1;>sp|P06151|LDHA_MOUSE L-lactate dehydrogenase A chain OS=Mus musculus GN=Ldha PE=1 SV=3;>tr|Q564E2|Q564E2_MOUSE L-lactate dehydrogenase OS=Mus musculus GN=Ldha PE=1 SV=1	(K)[100].[101]FIIPNIVKYSPHCK.(L);(K)[146].[147]FIIPNIVKYSPHCK.(L);(K)[117].[118]FIIPNIVKYSPHCK.(L);(K)[117].[118]FIIPNIVKYSPHCK.(L)	1	2	_FIIPNIVK[Acetyl (K)]YSPHC[Carbamidomethyl (C)]K_.3|_FIIPNIVK[Acetyl (K)]YSPHC[Carbamidomethyl (C)]K_.2
Q61171	Prdx2	Q61171	PRDX2_MOUSE	Peroxiredoxin-2	TRUE	T2KO_Male / WT_Male	T2KO_Male	WT_Male	4	_EIK[Acetyl (K)]LSDYR_		Q61171	K29	Prdx2_K29	47592.7	168366	1.82279	1.82279	253.764	3.53764	1.33592	0.417829	0.943318	1.40496		0	0.00722663	3	0.313424	Mus musculus	0.177	21778.7	activation of MAPK activity,respiratory burst involved in inflammatory response,response to oxidative stress,regulation of hydrogen peroxide metabolic process,removal of superoxide radicals,positive regulation of blood coagulation,negative regulation of lipopolysaccharide-mediated signaling pathway,negative regulation of NF-kappaB transcription factor activity,response to lipopolysaccharide,cellu…	peroxidase activity,protein binding,thioredoxin peroxidase activity,selenium binding,antioxidant activity	mitochondrion,cytosol,myelin sheath,extracellular exosome	sp	1	3	uniprot_mouse_proteome	>sp|Q61171|PRDX2_MOUSE Peroxiredoxin-2 OS=Mus musculus GN=Prdx2 PE=1 SV=3	(K)[25].[26]EIKLSDYR.(G)	1	1	_EIK[Acetyl (K)]LSDYR_.2
Q6PF96;Q921G7	Etfdh	Q6PF96;Q921G7	Q6PF96_MOUSE;ETFD_MOUSE	Electron transfer flavoprotein-ubiquinone oxidoreductase, mitochondrial;Electron transfer flavoprotein-ubiquinone oxidoreductase, mitochondrial	TRUE	T2KO_Male / WT_Male	T2KO_Male	WT_Male	8	_HHPSIQPTLEGGK[Acetyl (K)]R_	Q921G7	Q921G7	K356	Etfdh_K356	2444.37	13121.8	2.42444	2.42444	436.819	5.36819				2.42444	Not normalized	0	0.00727213	7	1.58568	Mus musculus	26.1%;23.5%	61160.72;68090.93	;response to oxidative stress,electron transport chain,respiratory electron transport chain,fatty acid beta-oxidation using acyl-CoA dehydrogenase	;electron-transferring-flavoprotein dehydrogenase activity,electron carrier activity,oxidoreductase activity,oxidoreductase activity, oxidizing metal ions with flavin as acceptor,metal ion binding,quinone binding,ubiquinone binding,4 iron, 4 sulfur cluster binding	;mitochondrion,mitochondrial inner membrane,membrane,mitochondrial electron transfer flavoprotein complex,integral component of mitochondrial inner membrane,mitochondrial membrane	tr;sp	1	1	uniprot_mouse_proteome	>tr|Q6PF96|Q6PF96_MOUSE Electron transfer flavoprotein-ubiquinone oxidoreductase, mitochondrial OS=Mus musculus GN=Etfdh PE=1 SV=1;>sp|Q921G7|ETFD_MOUSE Electron transfer flavoprotein-ubiquinone oxidoreductase, mitochondrial OS=Mus musculus GN=Etfdh PE=1 SV=1	(K)[282].[283]HHPSIQPTLEGGKR.(I);(K)[342].[343]HHPSIQPTLEGGKR.(I)	1	2	_HHPSIQPTLEGGK[Acetyl (K)]R_.3|_HHPSIQPTLEGGK[Acetyl (K)]R_.4
P08249	Mdh2	P08249	MDHM_MOUSE	Malate dehydrogenase, mitochondrial	TRUE	T2KO_Male / WT_Male	T2KO_Male	WT_Male	8	_KGEDFVK[Acetyl (K)]NM[Oxidation (M)]K_		P08249	K335	Mdh2_K335	13959.5	62944	2.17282	2.17282	350.904	4.50904	0.926463	-0.110194	0.899791	2.28301		0	0.0072782	7	1.95235	Mus musculus	0.385	35611.4	carbohydrate metabolic process,tricarboxylic acid cycle,oxaloacetate metabolic process,malate metabolic process,internal protein amino acid acetylation,NADH metabolic process,aerobic respiration	RNA binding,malate dehydrogenase activity,L-malate dehydrogenase activity,protein homodimerization activity,protein self-association,malate dehydrogenase (NADP+) activity	nucleus,mitochondrion,mitochondrial inner membrane,mitochondrial matrix,membrane,myelin sheath,extracellular exosome	sp	1	3	uniprot_mouse_proteome	>sp|P08249|MDHM_MOUSE Malate dehydrogenase, mitochondrial OS=Mus musculus GN=Mdh2 PE=1 SV=3	(K)[327].[328]KGEDFVKNMK.()	1	2	_KGEDFVK[Acetyl (K)]NM[Oxidation (M)]K_.3|_KGEDFVK[Acetyl (K)]NM[Oxidation (M)]K_.2
P14148	Rpl7	P14148	RL7_MOUSE	60S ribosomal protein L7	TRUE	T2KO_Male / WT_Male	T2KO_Male	WT_Male	4	_SVNELIYK[Acetyl (K)]R_		P14148	K178	Rpl7_K178	157680	456722	1.53431	1.53431	189.651	2.89651	0.929635	-0.105263	0.768593	1.63958		0	0.00730013	3	0.236373	Mus musculus	0.326	31419.6	maturation of LSU-rRNA from tricistronic rRNA transcript (SSU-rRNA, 5.8S rRNA, LSU-rRNA),cytoplasmic translation,rRNA processing,translation,ribosomal large subunit biogenesis	DNA binding,RNA binding,mRNA binding,structural constituent of ribosome,protein homodimerization activity	nucleus,nucleolus,cytoplasm,polysome,focal adhesion,membrane,cytosolic large ribosomal subunit,intracellular ribonucleoprotein complex,extracellular exosome	sp	1	2	uniprot_mouse_proteome	>sp|P14148|RL7_MOUSE 60S ribosomal protein L7 OS=Mus musculus GN=Rpl7 PE=1 SV=2	(K)[169].[170]SVNELIYKR.(G)	1	1	_SVNELIYK[Acetyl (K)]R_.2
O88986	Gcat	O88986	KBL_MOUSE	2-amino-3-ketobutyrate coenzyme A ligase, mitochondrial	TRUE	T2KO_Male / WT_Male	T2KO_Male	WT_Male	8	_HLDMADLEAK[Acetyl (K)]LK_		O88986	K184	Gcat_K184	1207.73	24086.9	4.31788	4.31788	1894.4	19.944	1.08531	0.118103	0.928228	4.19978		0	0.00731248	7	1.8928	Mus musculus	0.101	44930.6	biological_process,biosynthetic process,L-threonine catabolic process to glycine	molecular_function,glycine C-acetyltransferase activity,pyridoxal phosphate binding	nucleoplasm,mitochondrion,mitochondrial inner membrane,nuclear speck	sp	1	2	uniprot_mouse_proteome	>sp|O88986|KBL_MOUSE 2-amino-3-ketobutyrate coenzyme A ligase, mitochondrial OS=Mus musculus GN=Gcat PE=1 SV=2	(R)[173].[174]HLDMADLEAKLK.(E)	1	2	_HLDMADLEAK[Acetyl (K)]LK_.3|_HLDMADLEAK[Acetyl (K)]LK_.2
P70349	Hint1	P70349	HINT1_MOUSE	Histidine triad nucleotide-binding protein 1	TRUE	T2KO_Male / WT_Male	T2KO_Male	WT_Male	8	_AQVAQPGGDTIFGK[Acetyl (K)]IIR_		P70349	K21	Hint1_K21	0.878735	23625.4	14.7146	14.7146	2.68847e+06	26885.7	0.426261	-1.23019	0.369591	15.9447		0	0.00743207	7	2.91855	Mus musculus	0.27	13776.9	transcription, DNA-templated,regulation of transcription, DNA-templated,purine ribonucleotide catabolic process,positive regulation of calcium-mediated signaling,intrinsic apoptotic signaling pathway by p53 class mediator	nucleotide binding,hydrolase activity	histone deacetylase complex,nucleus,cytosol,plasma membrane,extracellular exosome	sp	1	3	uniprot_mouse_proteome	>sp|P70349|HINT1_MOUSE Histidine triad nucleotide-binding protein 1 OS=Mus musculus GN=Hint1 PE=1 SV=3	(K)[6].[7]AQVAQPGGDTIFGKIIR.(K)	1	2	_AQVAQPGGDTIFGK[Acetyl (K)]IIR_.2|_AQVAQPGGDTIFGK[Acetyl (K)]IIR_.3
P50247	Ahcy	P50247	SAHH_MOUSE	Adenosylhomocysteinase	TRUE	T2KO_Male / WT_Male	T2KO_Male	WT_Male	4	_LTEK[Acetyl (K)]QAQYLGM[Oxidation (M)]PINGPFKPDHYR_		P50247	K412	Ahcy_K412	317.585	22609.3	6.15363	6.15363	7019.15	71.1915	0.910017	-0.136035	0.943318	6.28967		0	0.00747224	3	1.2515	Mus musculus	0.521	47688.2	one-carbon metabolic process,S-adenosylhomocysteine catabolic process,S-adenosylmethionine cycle	adenosylhomocysteinase activity,copper ion binding,protein binding,protein self-association,NAD binding	cytosol,melanosome,extracellular exosome	sp	1	3	uniprot_mouse_proteome	>sp|P50247|SAHH_MOUSE Adenosylhomocysteinase OS=Mus musculus GN=Ahcy PE=1 SV=3	(K)[407].[408]LTEKQAQYLGMPINGPFKPDHYR.(Y)	1	1	_LTEK[Acetyl (K)]QAQYLGM[Oxidation (M)]PINGPFKPDHYR_.4
Q9WVM8	Aadat	Q9WVM8	AADAT_MOUSE	Kynurenine/alpha-aminoadipate aminotransferase, mitochondrial	TRUE	T2KO_Male / WT_Male	T2KO_Male	WT_Male	4	_FEDDLIK[Acetyl (K)]R_		Q9WVM8	K69	Aadat_K69	379855	1251615	1.72027	1.72027	229.498	3.29498	1.06798	0.0948882	0.857664	1.62538		0	0.00753356	3	0.252648	Mus musculus	0.089	47597.9	2-oxoglutarate metabolic process,glutamate metabolic process,biosynthetic process,tryptophan catabolic process to kynurenine,L-lysine catabolic process to acetyl-CoA via saccharopine,kynurenine metabolic process,L-kynurenine metabolic process	kynurenine-oxoglutarate transaminase activity,pyridoxal phosphate binding,protein homodimerization activity,2-aminoadipate transaminase activity	mitochondrion	sp	1	1	uniprot_mouse_proteome	>sp|Q9WVM8|AADAT_MOUSE Kynurenine/alpha-aminoadipate aminotransferase, mitochondrial OS=Mus musculus GN=Aadat PE=1 SV=1	(R)[61].[62]FEDDLIKR.(A)	1	1	_FEDDLIK[Acetyl (K)]R_.2
P41105	Rpl28	P41105	RL28_MOUSE	60S ribosomal protein L28	TRUE	T2KO_Male / WT_Male	T2KO_Male	WT_Male	4	_NC[Carbamidomethyl (C)]SSFLIK[Acetyl (K)]R_		P41105	K19	Rpl28_K19	80136.3	242459	1.59721	1.59721	202.558	3.02558	0.951399	-0.0718777	0.888893	1.66909		0	0.00754735	3	0.238163	Mus musculus	0.299	15733.5	translation,regulation of mitophagy,positive regulation of protein targeting to mitochondrion	RNA binding,structural constituent of ribosome	membrane,cytosolic large ribosomal subunit,dendrite,cytoplasmic ribonucleoprotein granule,cell body,extracellular exosome	sp	1	2	uniprot_mouse_proteome	>sp|P41105|RL28_MOUSE 60S ribosomal protein L28 OS=Mus musculus GN=Rpl28 PE=1 SV=2	(R)[10].[11]NCSSFLIKR.(N)	1	1	_NC[Carbamidomethyl (C)]SSFLIK[Acetyl (K)]R_.2
P14733	Lmnb1	P14733	LMNB1_MOUSE	Lamin-B1	TRUE	T2KO_Male / WT_Male	T2KO_Male	WT_Male	4	_IGDTSVSYK[Acetyl (K)]YTSR_		P14733	K484	Lmnb1_K484	3537.78	20949.6	2.56601	2.56601	492.167	5.92167	1.06136	0.0859142	0.83584	2.48009		0	0.00755913	3	0.466945	Mus musculus	0.058	66785.6	positive regulation of cyclin-dependent protein serine/threonine kinase activity involved in G2/M transition of mitotic cell cycle,positive regulation of JNK cascade	structural molecule activity,JUN kinase binding,phospholipase binding	nucleus,nuclear envelope,nuclear inner membrane,lamin filament,nucleoplasm,membrane,nuclear matrix,nuclear membrane	sp	1	3	uniprot_mouse_proteome	>sp|P14733|LMNB1_MOUSE Lamin-B1 OS=Mus musculus GN=Lmnb1 PE=1 SV=3	(K)[474].[475]IGDTSVSYKYTSR.(Y)	1	1	_IGDTSVSYK[Acetyl (K)]YTSR_.2
P08249	Mdh2	P08249	MDHM_MOUSE	Malate dehydrogenase, mitochondrial	TRUE	T2KO_Male / WT_Male	T2KO_Male	WT_Male	8	_ETEC[Carbamidomethyl (C)]TYFSTPLLLGK[Acetyl (K)]K_		P08249	K296	Mdh2_K296	45.139	15741	8.44594	8.44594	34772.4	348.724	0.926463	-0.110194	0.899791	8.55613		0	0.00764513	7	2.82659	Mus musculus	0.385	35611.4	carbohydrate metabolic process,tricarboxylic acid cycle,oxaloacetate metabolic process,malate metabolic process,internal protein amino acid acetylation,NADH metabolic process,aerobic respiration	RNA binding,malate dehydrogenase activity,L-malate dehydrogenase activity,protein homodimerization activity,protein self-association,malate dehydrogenase (NADP+) activity	nucleus,mitochondrion,mitochondrial inner membrane,mitochondrial matrix,membrane,myelin sheath,extracellular exosome	sp	1	3	uniprot_mouse_proteome	>sp|P08249|MDHM_MOUSE Malate dehydrogenase, mitochondrial OS=Mus musculus GN=Mdh2 PE=1 SV=3	(K)[280].[281]ETECTYFSTPLLLGKK.(G)	1	2	_ETEC[Carbamidomethyl (C)]TYFSTPLLLGK[Acetyl (K)]K_.2|_ETEC[Carbamidomethyl (C)]TYFSTPLLLGK[Acetyl (K)]K_.3
P60867	Rps20	P60867	RS20_MOUSE	40S ribosomal protein S20	TRUE	T2KO_Male / WT_Male	T2KO_Male	WT_Male	4	_DTGK[Acetyl (K)]TPVEPEVAIHR_		P60867	K8	Rps20_K8	15778.5	68295.4	2.11383	2.11383	332.838	4.32838	0.906613	-0.141442	0.942476	2.25527		0	0.0076563	3	0.383127	Mus musculus	0.286	13372.7	cytoplasmic translation	RNA binding,structural constituent of ribosome	membrane,cytosolic small ribosomal subunit,extracellular matrix,extracellular exosome	sp	1	1	uniprot_mouse_proteome	>sp|P60867|RS20_MOUSE 40S ribosomal protein S20 OS=Mus musculus GN=Rps20 PE=1 SV=1	(K)[3].[4]DTGKTPVEPEVAIHR.(I)	1	1	_DTGK[Acetyl (K)]TPVEPEVAIHR_.3
A0A1B0GSR9;A0A1B0GSX0;P06151;Q564E2	Ldha	A0A1B0GSR9;A0A1B0GSX0;P06151;Q564E2	A0A1B0GSR9_MOUSE;A0A1B0GSX0_MOUSE;LDHA_MOUSE;Q564E2_MOUSE	L-lactate dehydrogenase;L-lactate dehydrogenase;L-lactate dehydrogenase A chain;L-lactate dehydrogenase	TRUE	T2KO_Male / WT_Male	T2KO_Male	WT_Male	8	_QVVDSAYEVIK[Acetyl (K)]LK_	P06151	P06151	K243	Ldha_K243	3348.26	28056.6	3.06685	3.06685	737.944	8.37944				3.06685	Not normalized	0	0.00767782	7	1.74758	Mus musculus	23.8%;20.8%;22.6%;22.6%	34599.34;39758.21;36498.53;36498.53	;;lactate biosynthetic process from pyruvate,glucose catabolic process to lactate via pyruvate,cellular response to extracellular stimulus;	;;lactate dehydrogenase activity,L-lactate dehydrogenase activity,protein binding,cadherin binding;	;;nucleus,mitochondrion,cytosol,membrane,sperm fibrous sheath,extracellular exosome;	tr;tr;sp;tr	1	1;1;3;1	uniprot_mouse_proteome	>tr|A0A1B0GSR9|A0A1B0GSR9_MOUSE L-lactate dehydrogenase OS=Mus musculus GN=Ldha PE=1 SV=1;>tr|A0A1B0GSX0|A0A1B0GSX0_MOUSE L-lactate dehydrogenase OS=Mus musculus GN=Ldha PE=1 SV=1;>sp|P06151|LDHA_MOUSE L-lactate dehydrogenase A chain OS=Mus musculus GN=Ldha PE=1 SV=3;>tr|Q564E2|Q564E2_MOUSE L-lactate dehydrogenase OS=Mus musculus GN=Ldha PE=1 SV=1	(K)[214].[215]QVVDSAYEVIKLK.(G);(K)[260].[261]QVVDSAYEVIKLK.(G);(K)[231].[232]QVVDSAYEVIKLK.(G);(K)[231].[232]QVVDSAYEVIKLK.(G)	1	2	_QVVDSAYEVIK[Acetyl (K)]LK_.2|_QVVDSAYEVIK[Acetyl (K)]LK_.3
Q8JZU2	Slc25a1	Q8JZU2	TXTP_MOUSE	Tricarboxylate transport protein, mitochondrial	TRUE	T2KO_Male / WT_Male	T2KO_Male	WT_Male	8	_GTYQGLTATVLK[Acetyl (K)]QGSNQAIR_		Q8JZU2	K190	Slc25a1_K190	2645.31	47302.5	4.16041	4.16041	1688.17	17.8817	0.751351	-0.412441	0.827456	4.57285		0	0.00768913	7	2.36502	Mus musculus	0.209	33931.5	mitochondrial transport,mitochondrial citrate transport,transmembrane transport	citrate transmembrane transporter activity	nucleus,mitochondrion,mitochondrial inner membrane,integral component of membrane,extracellular exosome	sp	1	1	uniprot_mouse_proteome	>sp|Q8JZU2|TXTP_MOUSE Tricarboxylate transport protein, mitochondrial OS=Mus musculus GN=Slc25a1 PE=1 SV=1	(K)[177].[178]GTYQGLTATVLKQGSNQAIR.(F)	1	2	_GTYQGLTATVLK[Acetyl (K)]QGSNQAIR_.3|_GTYQGLTATVLK[Acetyl (K)]QGSNQAIR_.2
P12710	Fabp1	P12710	FABPL_MOUSE	Fatty acid-binding protein, liver	TRUE	T2KO_Male / WT_Male	T2KO_Male	WT_Male	4	_M[Oxidation (M)]VTTFK[Acetyl (K)]GIK_		P12710	K96	Fabp1_K96	23690.1	282362	3.57519	3.57519	1091.9	11.919	0.854887	-0.226194	0.469589	3.80139		0	0.00769492	3	0.711547	Mus musculus	0.551	14245.5	positive regulation of cell proliferation,long-chain fatty acid transport,positive regulation of fatty acid beta-oxidation,negative regulation of apoptotic process,negative regulation of cysteine-type endopeptidase activity involved in apoptotic process,intestinal absorption,positive regulation of hydrolase activity,cellular response to hydrogen peroxide,cellular response to hypoxia,cellular oxid…	chromatin binding,long-chain fatty acid transporter activity,fatty acid binding,phospholipid binding,drug binding,antioxidant activity,bile acid binding	nucleus,nucleoplasm,cytoplasm,peroxisomal matrix,cytosol,protein complex,apical cortex,extracellular exosome	sp	1	2	uniprot_mouse_proteome	>sp|P12710|FABPL_MOUSE Fatty acid-binding protein, liver OS=Mus musculus GN=Fabp1 PE=1 SV=2	(K)[89].[90]MVTTFKGIK.(S)	1	1	_M[Oxidation (M)]VTTFK[Acetyl (K)]GIK_.2
P60710	Actb	P60710	ACTB_MOUSE	Actin, cytoplasmic 1	TRUE	T2KO_Male / WT_Male	T2KO_Male	WT_Male	8	_EITALAPSTM[Oxidation (M)]K[Acetyl (K)]IK_		P60710	K326	Actb_K326	426909	824766	0.950055	0.950055	93.1946	1.93195	1.04156	0.0587474	0.915792	0.891307		0	0.00770182	7	0.287598	Mus musculus	0.477	41736.7	retina homeostasis,substantia nigra development,ATP-dependent chromatin remodeling,membrane organization,platelet aggregation,postsynaptic actin cytoskeleton organization	protein binding,ATP binding,kinesin binding,Tat protein binding,identical protein binding,nitric-oxide synthase binding,structural constituent of postsynaptic actin cytoskeleton,RNA polymerase II core promoter proximal region sequence-specific DNA binding,RNA polymerase II distal enhancer sequence-specific DNA binding,nucleosomal DNA binding	nuclear chromatin,extracellular space,nucleus,cytosol,plasma membrane,focal adhesion,actin cytoskeleton,membrane,intracellular ribonucleoprotein complex,cortical cytoskeleton,vesicle,NuA4 histone acetyltransferase complex,cytoplasmic ribonucleoprotein granule,myelin sheath,protein complex,extracellular exosome,blood microparticle,dense body	sp	1	1	uniprot_mouse_proteome	>sp|P60710|ACTB_MOUSE Actin, cytoplasmic 1 OS=Mus musculus GN=Actb PE=1 SV=1	(K)[314].[315]EITALAPSTMKIK.(I)	1	2	_EITALAPSTM[Oxidation (M)]K[Acetyl (K)]IK_.2|_EITALAPSTM[Oxidation (M)]K[Acetyl (K)]IK_.3
P63276	Rps17	P63276	RS17_MOUSE	40S ribosomal protein S17	TRUE	T2KO_Male / WT_Male	T2KO_Male	WT_Male	4	_VIIEK[Acetyl (K)]YYTR_		P63276	K19	Rps17_K19	87435.1	248833	1.5089	1.5089	184.592	2.84592	1.03554	0.0503867	0.929122	1.45851		0	0.00771656	3	0.225693	Mus musculus	0.148	15524.1	ribosomal small subunit assembly,rRNA processing,translation,erythrocyte homeostasis,ribosomal small subunit biogenesis	RNA binding,structural constituent of ribosome	focal adhesion,membrane,cytosolic small ribosomal subunit,extracellular matrix,extracellular exosome	sp	1	2	uniprot_mouse_proteome	>sp|P63276|RS17_MOUSE 40S ribosomal protein S17 OS=Mus musculus GN=Rps17 PE=1 SV=2	(R)[13].[14]VIIEKYYTR.(L)	1	1	_VIIEK[Acetyl (K)]YYTR_.2
P42125	Eci1	P42125	ECI1_MOUSE	Enoyl-CoA delta isomerase 1, mitochondrial	TRUE	T2KO_Male / WT_Male	T2KO_Male	WT_Male	4	_VLVETEGPAGVAVM[Oxidation (M)]K[Acetyl (K)]LR_		P42125	K48	Eci1_K48	0.786787	6858.48	13.0896	13.0896	871607	8717.07	0.963492	-0.053655	0.862165	13.1433		0	0.00771754	3	1.96506	Mus musculus	0.273	32250.4	fatty acid beta-oxidation	dodecenoyl-CoA delta-isomerase activity,enoyl-CoA hydratase activity	mitochondrion,mitochondrial inner membrane,mitochondrial matrix,extracellular exosome	sp	1	2	uniprot_mouse_proteome	>sp|P42125|ECI1_MOUSE Enoyl-CoA delta isomerase 1, mitochondrial OS=Mus musculus GN=Eci1 PE=1 SV=2	(R)[32].[33]VLVETEGPAGVAVMKLR.(N)	1	1	_VLVETEGPAGVAVM[Oxidation (M)]K[Acetyl (K)]LR_.2
P11679	Krt8	P11679	K2C8_MOUSE	Keratin, type II cytoskeletal 8	TRUE	T2KO_Male / WT_Male	T2KO_Male	WT_Male	8	_MLETK[Acetyl (K)]WSLLQQQK_		P11679	K128	Krt8_K128	2742.29	29033.9	3.40429	3.40429	958.747	10.5875	1.16181	0.216379	0.768593	3.18791		0	0.00776295	7	1.82746	Mus musculus	0.376	54565.3	cell morphogenesis involved in differentiation,multicellular organism development,tumor necrosis factor-mediated signaling pathway,sarcomere organization,response to hydrostatic pressure,response to other organism,cell differentiation involved in embryonic placenta development,extrinsic apoptotic signaling pathway,hepatocyte apoptotic process	structural molecule activity,protein binding,protein complex binding,scaffold protein binding	nucleus,nucleoplasm,cytoplasm,intermediate filament,cell-cell junction,dystrophin-associated glycoprotein complex,apicolateral plasma membrane,nuclear matrix,Z disc,sarcolemma,costamere,keratin filament,intermediate filament cytoskeleton,extracellular exosome,cell periphery	sp	1	4	uniprot_mouse_proteome	>sp|P11679|K2C8_MOUSE Keratin, type II cytoskeletal 8 OS=Mus musculus GN=Krt8 PE=1 SV=4	(K)[122].[123]MLETKWSLLQQQK.(T)	1	2	_MLETK[Acetyl (K)]WSLLQQQK_.3|_MLETK[Acetyl (K)]WSLLQQQK_.2
O09174	Amacr	O09174	AMACR_MOUSE	Alpha-methylacyl-CoA racemase	TRUE	T2KO_Male / WT_Male	T2KO_Male	WT_Male	4	_FADVFAK[Acetyl (K)]K_		O09174	K276	Amacr_K276	46020.4	102409	1.154	1.154	122.53	2.2253	0.893328	-0.162738	0.854641	1.31674		0	0.00780623	3	0.177511	Mus musculus	0.139	41704	fatty acid metabolic process,bile acid biosynthetic process,bile acid metabolic process,isoprenoid catabolic process	receptor binding,alpha-methylacyl-CoA racemase activity	cytoplasm,mitochondrion,peroxisome,plasma membrane,intracellular membrane-bounded organelle	sp	1	4	uniprot_mouse_proteome	>sp|O09174|AMACR_MOUSE Alpha-methylacyl-CoA racemase OS=Mus musculus GN=Amacr PE=1 SV=4	(K)[268].[269]FADVFAKK.(T)	1	1	_FADVFAK[Acetyl (K)]K_.2
Q3V117;Q91V92	Acly	Q3V117;Q91V92	Q3V117_MOUSE;ACLY_MOUSE	ATP-citrate synthase	TRUE	T2KO_Male / WT_Male	T2KO_Male	WT_Male	4	_VQILK[Acetyl (K)]DFVK_	Q91V92	Q91V92	K981	Acly_K981	3110.21	16906.8	2.44252	2.44252	443.59	5.4359	1.02956	0.0420328	0.884947	2.40049		0	0.00786822	3	0.385443	Mus musculus	7%;7.1%	120795.17;119728	;acetyl-CoA biosynthetic process,citrate metabolic process,oxaloacetate metabolic process,fatty acid biosynthetic process,lipid biosynthetic process	;ATP citrate synthase activity,protein binding,ATP binding,metal ion binding,cofactor binding	;nucleoplasm,mitochondrion,cytosol,plasma membrane,citrate lyase complex,membrane,extracellular exosome	tr;sp	1	1	uniprot_mouse_proteome	>tr|Q3V117|Q3V117_MOUSE ATP-citrate synthase OS=Mus musculus GN=Acly PE=1 SV=1;>sp|Q91V92|ACLY_MOUSE ATP-citrate synthase OS=Mus musculus GN=Acly PE=1 SV=1	(R)[985].[986]VQILKDFVK.(Q);(R)[975].[976]VQILKDFVK.(Q)	1	1	_VQILK[Acetyl (K)]DFVK_.2
P08226	Apoe	P08226	APOE_MOUSE	Apolipoprotein E	TRUE	T2KO_Male / WT_Male	T2KO_Male	WT_Male	4	_DAEDLQK[Acetyl (K)]R_		P08226	K167	Apoe_K167	6185.31	14187.8	1.19773	1.19773	129.379	2.29379	0.950496	-0.0732473	0.865806	1.27098		0	0.00793609	3	0.231876	Mus musculus	0.148	35866.6	retinoid metabolic process,negative regulation of endothelial cell proliferation,response to dietary excess,lipid metabolic process,triglyceride metabolic process,cholesterol biosynthetic process,cholesterol catabolic process,cellular calcium ion homeostasis,receptor-mediated endocytosis,response to oxidative stress,G-protein coupled receptor signaling pathway,nitric oxide mediated signal transdu…	beta-amyloid binding,lipid transporter activity,protein binding,phospholipid binding,heparin binding,lipid binding,cholesterol binding,antioxidant activity,cholesterol transporter activity,identical protein binding,protein homodimerization activity,metal chelating activity,protein dimerization activity,tau protein binding,low-density lipoprotein particle receptor binding,phosphatidylcholine-stero…	extracellular region,extracellular space,nucleus,endoplasmic reticulum,Golgi apparatus,cytosol,plasma membrane,membrane,extracellular matrix,very-low-density lipoprotein particle,low-density lipoprotein particle,intermediate-density lipoprotein particle,high-density lipoprotein particle,chylomicron,extracellular exosome,blood microparticle,extracellular vesicle,lipoprotein particle,Requires Ontol…	sp	1	2	uniprot_mouse_proteome	>sp|P08226|APOE_MOUSE Apolipoprotein E OS=Mus musculus GN=Apoe PE=1 SV=2	(R)[159].[160]DAEDLQKR.(L)	1	1	_DAEDLQK[Acetyl (K)]R_.2
P56480	Atp5b	P56480	ATPB_MOUSE	ATP synthase subunit beta, mitochondrial	TRUE	T2KO_Male / WT_Male	T2KO_Male	WT_Male	4	_GQK[Acetyl (K)]VLDSGAPIKIPVGPETLGR_		P56480	K124	Atp5b_K124	64.195	11975.4	7.54339	7.54339	18554.7	186.547	0.789281	-0.341388	0.125149	7.88478		0	0.00796136	3	1.61426	Mus musculus	0.478	56300.5	angiogenesis,osteoblast differentiation,lipid metabolic process,ATP biosynthetic process,negative regulation of cell adhesion involved in substrate-bound cell migration,ATP synthesis coupled proton transport,proton transport,positive regulation of blood vessel endothelial cell migration,regulation of intracellular pH,Requires Ontology	protein binding,ATP binding,MHC class I protein binding,angiostatin binding,proton-transporting ATP synthase activity, rotational mechanism,proton-transporting ATPase activity, rotational mechanism,ATPase activity	nucleus,mitochondrion,mitochondrial inner membrane,mitochondrial proton-transporting ATP synthase complex,plasma membrane,cell surface,membrane,extracellular matrix,mitochondrial membrane,mitochondrial nucleoid,myelin sheath,proton-transporting ATP synthase complex,proton-transporting ATP synthase complex, catalytic core F(1),extracellular exosome	sp	1	2	uniprot_mouse_proteome	>sp|P56480|ATPB_MOUSE ATP synthase subunit beta, mitochondrial OS=Mus musculus GN=Atp5b PE=1 SV=2	(R)[120].[121]GQKVLDSGAPIKIPVGPETLGR.(I)	1	1	_GQK[Acetyl (K)]VLDSGAPIKIPVGPETLGR_.3
A0A0R4J1B9;G3UWZ6;G3UZC0;G3X9M0;Q9ER88;Q9ER88-2	Dap3	A0A0R4J1B9;G3UWZ6;G3UZC0;G3X9M0;Q9ER88;Q9ER88-2	A0A0R4J1B9_MOUSE;G3UWZ6_MOUSE;G3UZC0_MOUSE;G3X9M0_MOUSE;RT29_MOUSE;RT29_MOUSE	28S ribosomal protein S29, mitochondrial;28S ribosomal protein S29, mitochondrial (Fragment);28S ribosomal protein S29, mitochondrial (Fragment);28S ribosomal protein S29, mitochondrial;28S ribosomal protein S29, mitochondrial;Isoform 2 of 28S ribosomal protein S29, mitochondrial	TRUE	T2KO_Male / WT_Male	T2KO_Male	WT_Male	4	_VQEK[Acetyl (K)]YVWNK_	Q9ER88	Q9ER88	K200	Dap3_K200	982.859	12419.7	3.6595	3.6595	1163.63	12.6363				3.6595	Not normalized	0	0.00798322	3	0.601139	Mus musculus	6%;8.6%;10.4%;5.6%;5.6%;5.6%-2	42123.4;NaN;24605.32;45287.07;44699.33;44699.33-2	;;;;apoptotic mitochondrial changes;	;;;;RNA binding,structural constituent of ribosome;	;;;;nucleoplasm,mitochondrion,mitochondrial matrix,mitochondrial small ribosomal subunit;	tr;tr;tr;tr;sp;sp	1;1;1;1;1;	1;1;1;1;1;	uniprot_mouse_proteome	>tr|A0A0R4J1B9|A0A0R4J1B9_MOUSE 28S ribosomal protein S29, mitochondrial OS=Mus musculus GN=Dap3 PE=1 SV=1;>tr|G3UWZ6|G3UWZ6_MOUSE 28S ribosomal protein S29, mitochondrial (Fragment) OS=Mus musculus GN=Dap3 PE=1 SV=1;>tr|G3UZC0|G3UZC0_MOUSE 28S ribosomal protein S29, mitochondrial (Fragment) OS=Mus musculus GN=Dap3 PE=1 SV=1;>tr|G3X9M0|G3X9M0_MOUSE 28S ribosomal protein S29, mitochondrial OS=Mus …	(K)[200].[201]VQEKYVWNK.(R);(K)[112].[113]VQEKYVWNK.(R);(K)[195].[196]VQEKYVWNK.(R);(K)[200].[201]VQEKYVWNK.(R);(K)[195].[196]VQEKYVWNK.(R);(K)[195].[196]VQEKYVWNK.(R)	1	1	_VQEK[Acetyl (K)]YVWNK_.2
P24270	Cat	P24270	CATA_MOUSE	Catalase	TRUE	T2KO_Male / WT_Male	T2KO_Male	WT_Male	8	_SALEHSVQC[Carbamidomethyl (C)]AVDVK[Acetyl (K)]R_		P24270	K430	Cat_K430	360403	787123	1.12698	1.12698	118.401	2.18401	0.984892	-0.021962	0.855484	1.14894		0	0.00803184	7	0.529261	Mus musculus	0.378	59795.3	response to reactive oxygen species,osteoblast differentiation,ureteric bud development,response to hypoxia,triglyceride metabolic process,response to oxidative stress,aging,cholesterol metabolic process,aerobic respiration,response to light intensity,UV protection,response to ozone,response to lead ion,positive regulation of phosphatidylinositol 3-kinase signaling,response to activity,response t…	aminoacylase activity,catalase activity,receptor binding,antioxidant activity,oxidoreductase activity, acting on peroxide as acceptor,enzyme binding,heme binding,protein homodimerization activity,metal ion binding,NADP binding	mitochondrion,mitochondrial intermembrane space,lysosome,peroxisome,peroxisomal membrane,endoplasmic reticulum,Golgi apparatus,cytosol,plasma membrane,focal adhesion,membrane,intracellular membrane-bounded organelle,extracellular exosome	sp	1	4	uniprot_mouse_proteome	>sp|P24270|CATA_MOUSE Catalase OS=Mus musculus GN=Cat PE=1 SV=4	(R)[415].[416]SALEHSVQCAVDVKR.(F)	1	2	_SALEHSVQC[Carbamidomethyl (C)]AVDVK[Acetyl (K)]R_.3|_SALEHSVQC[Carbamidomethyl (C)]AVDVK[Acetyl (K)]R_.2
Q9D0F9	Pgm1	Q9D0F9	PGM1_MOUSE	Phosphoglucomutase-1	TRUE	T2KO_Male / WT_Male	T2KO_Male	WT_Male	4	_IVTVK[Acetyl (K)]TQAYPDQKPGTSGLR_		Q9D0F9	K8	Pgm1_K8	10598.1	100343	3.24307	3.24307	846.805	9.46805	0.997891	-0.00304619	0.888893	3.24611		0	0.00803483	3	0.589748	Mus musculus	0.279	61418.2	glycogen biosynthetic process,glucose metabolic process,galactose catabolic process	magnesium ion binding,phosphoglucomutase activity	cytosol,actin cytoskeleton,extracellular exosome	sp	1	4	uniprot_mouse_proteome	>sp|Q9D0F9|PGM1_MOUSE Phosphoglucomutase-1 OS=Mus musculus GN=Pgm1 PE=1 SV=4	(K)[2].[3]IVTVKTQAYPDQKPGTSGLR.(K)	1	1	_IVTVK[Acetyl (K)]TQAYPDQKPGTSGLR_.3
P38647	Hspa9	P38647	GRP75_MOUSE	Stress-70 protein, mitochondrial	TRUE	T2KO_Male / WT_Male	T2KO_Male	WT_Male	4	_YDDPEVQK[Acetyl (K)]DTK_		P38647	K135	Hspa9_K135	98273.5	288846	1.55543	1.55543	193.921	2.93921	1.02932	0.0416847	0.91065	1.51374		0	0.00805882	3	0.273354	Mus musculus	0.314	73461.2	protein folding,protein export from nucleus,erythrocyte differentiation,negative regulation of erythrocyte differentiation,negative regulation of hematopoietic stem cell differentiation,negative regulation of hemopoiesis	RNA binding,protein binding,ATP binding,enzyme binding,ubiquitin protein ligase binding,unfolded protein binding	nucleolus,cytoplasm,mitochondrion,mitochondrial matrix,focal adhesion,extracellular matrix,mitochondrial nucleoid,myelin sheath,extracellular exosome	sp	1	3	uniprot_mouse_proteome	>sp|P38647|GRP75_MOUSE Stress-70 protein, mitochondrial OS=Mus musculus GN=Hspa9 PE=1 SV=3	(R)[126].[127]YDDPEVQKDTK.(N)	1	1	_YDDPEVQK[Acetyl (K)]DTK_.2
P54071	Idh2	P54071	IDHP_MOUSE	Isocitrate dehydrogenase [NADP], mitochondrial	TRUE	T2KO_Male / WT_Male	T2KO_Male	WT_Male	4	_AGTFK[Acetyl (K)]LVFTPK_		P54071	K193	Idh2_K193	14959.9	89574.8	2.582	2.582	498.767	5.98767	1.07838	0.108868	0.91065	2.47313		0	0.00810275	3	0.495309	Mus musculus	0.363	50906.2	glyoxylate cycle,tricarboxylic acid cycle,isocitrate metabolic process,2-oxoglutarate metabolic process,NADP biosynthetic process,negative regulation of glial cell proliferation,negative regulation of glial cell migration,negative regulation of matrix metallopeptidase secretion	magnesium ion binding,isocitrate dehydrogenase activity,isocitrate dehydrogenase (NADP+) activity,NAD binding	mitochondrion,mitochondrial inner membrane,peroxisome,cytosol,extracellular exosome	sp	1	3	uniprot_mouse_proteome	>sp|P54071|IDHP_MOUSE Isocitrate dehydrogenase [NADP], mitochondrial OS=Mus musculus GN=Idh2 PE=1 SV=3	(R)[187].[188]AGTFKLVFTPK.(D)	1	1	_AGTFK[Acetyl (K)]LVFTPK_.2
Q99L45	Eif2s2	Q99L45	IF2B_MOUSE	Eukaryotic translation initiation factor 2 subunit 2	TRUE	T2KO_Male / WT_Male	T2KO_Male	WT_Male	4	_SPDTILQK[Acetyl (K)]DTR_		Q99L45	K291	Eif2s2_K291	2152.68	19540.3	3.18225	3.18225	807.722	9.07722	0.932448	-0.100905	0.942028	3.28316		0	0.00821123	3	0.578276	Mus musculus	0.066	38092.1	in utero embryonic development,male germ cell proliferation,translational initiation,male gonad development	RNA binding,translation initiation factor activity,protein binding,metal ion binding	cytoplasm,eukaryotic translation initiation factor 2 complex	sp	1	1	uniprot_mouse_proteome	>sp|Q99L45|IF2B_MOUSE Eukaryotic translation initiation factor 2 subunit 2 OS=Mus musculus GN=Eif2s2 PE=1 SV=1	(R)[282].[283]SPDTILQKDTR.(L)	1	1	_SPDTILQK[Acetyl (K)]DTR_.2
Q9WUR9	Ak4	Q9WUR9	KAD4_MOUSE	Adenylate kinase 4, mitochondrial	TRUE	T2KO_Male / WT_Male	T2KO_Male	WT_Male	4	_DAAKPVIELYK[Acetyl (K)]SR_		Q9WUR9	K186	Ak4_K186	115170	350415	1.6053	1.6053	204.258	3.04258	0.902257	-0.14839	0.943318	1.75369		0	0.00822348	3	0.253944	Mus musculus	0.188	25061.7	liver development,nucleoside diphosphate phosphorylation,brain development,nucleoside triphosphate biosynthetic process,response to drug,AMP metabolic process,ATP metabolic process,GTP metabolic process	adenylate kinase activity,nucleoside diphosphate kinase activity,ATP binding,GTP binding,nucleoside triphosphate adenylate kinase activity	mitochondrion,mitochondrial matrix,extracellular exosome	sp	1	1	uniprot_mouse_proteome	>sp|Q9WUR9|KAD4_MOUSE Adenylate kinase 4, mitochondrial OS=Mus musculus GN=Ak4 PE=1 SV=1	(K)[174].[175]DAAKPVIELYKSR.(G)	1	1	_DAAKPVIELYK[Acetyl (K)]SR_.3
P56399;Q3U4W8	Usp5	P56399;Q3U4W8	UBP5_MOUSE;Q3U4W8_MOUSE	Ubiquitin carboxyl-terminal hydrolase 5	TRUE	T2KO_Male / WT_Male	T2KO_Male	WT_Male	4	_FLVEEK[Acetyl (K)]IK_	P56399	P56399	K468	Usp5_K468	9198.47	25292.2	1.45923	1.45923	174.961	2.74961	0.992216	-0.0112739	0.940138	1.4705		0	0.00822881	3	0.23615	Mus musculus	2.3%;2.4%	95833.27;93354.73	ubiquitin-dependent protein catabolic process,protein deubiquitination,positive regulation of proteasomal ubiquitin-dependent protein catabolic process,protein K48-linked deubiquitination;	thiol-dependent ubiquitin-specific protease activity,protein binding,zinc ion binding,ubiquitin binding;	;	sp;tr	1	1	uniprot_mouse_proteome	>sp|P56399|UBP5_MOUSE Ubiquitin carboxyl-terminal hydrolase 5 OS=Mus musculus GN=Usp5 PE=1 SV=1;>tr|Q3U4W8|Q3U4W8_MOUSE Ubiquitin carboxyl-terminal hydrolase 5 OS=Mus musculus GN=Usp5 PE=1 SV=1	(R)[461].[462]FLVEEKIK.(C)	1	1	_FLVEEK[Acetyl (K)]IK_.2
A0A0J9YU56;A0A0J9YUI7;Q9D8W7	Ociad2	A0A0J9YU56;A0A0J9YUI7;Q9D8W7	A0A0J9YU56_MOUSE;A0A0J9YUI7_MOUSE;OCAD2_MOUSE	OCIA domain-containing protein 2;OCIA domain-containing protein 2 (Fragment);OCIA domain-containing protein 2	TRUE	T2KO_Male / WT_Male	T2KO_Male	WT_Male	4	_GEIAK[Acetyl (K)]IIR_	Q9D8W7	Q9D8W7	K41	Ociad2_K41	13287.3	133827	3.33226	3.33226	907.186	10.0719				3.33226	Not normalized	0	0.00823317	3	0.60376	Mus musculus	7.8%;9.2%;5.2%	11359.36;9747.43;16925.55	;;biological_process	;;molecular_function	;;mitochondrion,mitochondrial inner membrane,endosome	tr;tr;sp	1	1;3;1	uniprot_mouse_proteome	>tr|A0A0J9YU56|A0A0J9YU56_MOUSE OCIA domain-containing protein 2 OS=Mus musculus GN=Ociad2 PE=1 SV=1;>tr|A0A0J9YUI7|A0A0J9YUI7_MOUSE OCIA domain-containing protein 2 (Fragment) OS=Mus musculus GN=Ociad2 PE=1 SV=3;>sp|Q9D8W7|OCAD2_MOUSE OCIA domain-containing protein 2 OS=Mus musculus GN=Ociad2 PE=1 SV=1	(R)[35].[36]GEIAKIIR.(E)	1	1	_GEIAK[Acetyl (K)]IIR_.2
P19783	Cox4i1	P19783	COX41_MOUSE	Cytochrome c oxidase subunit 4 isoform 1, mitochondrial	TRUE	T2KO_Male / WT_Male	T2KO_Male	WT_Male	4	_DEK[Acetyl (K)]VQLYR_		P19783	K78	Cox4i1_K78	98343.2	347394	1.82068	1.82068	253.247	3.53247	0.983321	-0.0242656	0.884947	1.84494		0	0.00829623	3	0.287759	Mus musculus	0.231	19530.5	mitochondrial electron transport, cytochrome c to oxygen,response to nutrient,hydrogen ion transmembrane transport	cytochrome-c oxidase activity	nucleus,mitochondrion,mitochondrial inner membrane,mitochondrial respiratory chain complex IV,membrane,mitochondrial membrane,extracellular exosome	sp	1	2	uniprot_mouse_proteome	>sp|P19783|COX41_MOUSE Cytochrome c oxidase subunit 4 isoform 1, mitochondrial OS=Mus musculus GN=Cox4i1 PE=1 SV=2	(R)[74].[75]DEKVQLYR.(I)	1	1	_DEK[Acetyl (K)]VQLYR_.2
P63038	Hspd1	P63038	CH60_MOUSE	60 kDa heat shock protein, mitochondrial	TRUE	T2KO_Male / WT_Male	T2KO_Male	WT_Male	8	_GYISPYFINTSK[Acetyl (K)]GQK_		P63038	K233	Hspd1_K233	15687.3	78374.3	2.32078	2.32078	399.603	4.99603	1.02736	0.0389451	0.934432	2.28184		0	0.00830856	7	1.65954	Mus musculus	0.267	60955.5	response to hypoxia,detection of misfolded protein,B cell cytokine production,MyD88-dependent toll-like receptor signaling pathway,positive regulation of T cell mediated immune response to tumor cell,response to ischemia,'de novo' protein folding,activation of cysteine-type endopeptidase activity involved in apoptotic process,response to unfolded protein,apoptotic mitochondrial changes,response t…	lipopolysaccharide binding,protease binding,p53 binding,RNA binding,double-stranded RNA binding,ATP binding,high-density lipoprotein particle binding,hydrolase activity,enzyme binding,ubiquitin protein ligase binding,protein complex binding,apolipoprotein binding,apolipoprotein A-I binding,insulin binding,protein binding involved in protein folding,protein heterodimerization activity,unfolded pro…	extracellular space,cytoplasm,mitochondrion,mitochondrial inner membrane,mitochondrial matrix,early endosome,peroxisomal matrix,rough endoplasmic reticulum,Golgi apparatus,cytosol,plasma membrane,clathrin-coated pit,cell surface,membrane,mitochondrial crista,coated vesicle,secretory granule,extracellular matrix,zymogen granule,myelin sheath,intracellular membrane-bounded organelle,protein complex…	sp	1	1	uniprot_mouse_proteome	>sp|P63038|CH60_MOUSE 60 kDa heat shock protein, mitochondrial OS=Mus musculus GN=Hspd1 PE=1 SV=1	(R)[220].[221]GYISPYFINTSKGQK.(C)	1	2	_GYISPYFINTSK[Acetyl (K)]GQK_.2|_GYISPYFINTSK[Acetyl (K)]GQK_.3
P05201	Got1	P05201	AATC_MOUSE	Aspartate aminotransferase, cytoplasmic	TRUE	T2KO_Male / WT_Male	T2KO_Male	WT_Male	4	_DIRPYC[Carbamidomethyl (C)]YWDAEK[Acetyl (K)]R_		P05201	K166	Got1_K166	12051.1	74585.5	2.62973	2.62973	518.91	6.1891	1.09215	0.127177	0.940415	2.50255		0	0.00831145	3	0.513942	Mus musculus	0.438	46247.6	2-oxoglutarate metabolic process,oxaloacetate metabolic process,glycerol biosynthetic process,aspartate metabolic process,aspartate biosynthetic process,aspartate catabolic process,glutamate metabolic process,Notch signaling pathway,glutamate catabolic process to aspartate,glutamate catabolic process to 2-oxoglutarate,cellular response to insulin stimulus,response to glucocorticoid,fatty acid hom…	L-aspartate:2-oxoglutarate aminotransferase activity,phosphatidylserine decarboxylase activity,pyridoxal phosphate binding,carboxylic acid binding,L-cysteine:2-oxoglutarate aminotransferase activity,L-phenylalanine:2-oxoglutarate aminotransferase activity	nucleus,nucleoplasm,cytoplasm,lysosome,cytosol,axon terminus,extracellular exosome,mitochondrion	sp	1	3	uniprot_mouse_proteome	>sp|P05201|AATC_MOUSE Aspartate aminotransferase, cytoplasmic OS=Mus musculus GN=Got1 PE=1 SV=3	(K)[153].[154]DIRPYCYWDAEKR.(G)	1	1	_DIRPYC[Carbamidomethyl (C)]YWDAEK[Acetyl (K)]R_.3
Q9D8N0	Eef1g	Q9D8N0	EF1G_MOUSE	Elongation factor 1-gamma	TRUE	T2KO_Male / WT_Male	T2KO_Male	WT_Male	4	_STFVLDEFK[Acetyl (K)]R_		Q9D8N0	K294	Eef1g_K294	8946.47	34153.6	1.93265	1.93265	281.755	3.81755	0.959902	-0.0590414	0.938378	1.99169		0	0.00834719	3	0.364619	Mus musculus	0.213	50060.8	translational elongation,glutathione metabolic process,response to virus	translation elongation factor activity,glutathione transferase activity,cadherin binding	nucleus,cytoplasm,membrane,extracellular exosome,endoplasmic reticulum	sp	1	3	uniprot_mouse_proteome	>sp|Q9D8N0|EF1G_MOUSE Elongation factor 1-gamma OS=Mus musculus GN=Eef1g PE=1 SV=3	(K)[284].[285]STFVLDEFKR.(K)	1	1	_STFVLDEFK[Acetyl (K)]R_.2
E9PZB3;Q9CXW4	Gm5093;Rpl11	E9PZB3;Q9CXW4	E9PZB3_MOUSE;RL11_MOUSE	Protein Gm5093;60S ribosomal protein L11	TRUE	T2KO_Male / WT_Male	T2KO_Male	WT_Male	4	_PGFSIADK[Acetyl (K)]K_	Q9CXW4	Q9CXW4	K144	Rpl11_K144	4083.45	19014	2.2192	2.2192	365.636	4.65636				2.2192	Not normalized	0	0.00837825	3	0.366567	Mus musculus	31%;30.3%	19875.85;20252.38	ribosomal large subunit assembly,translation;ribosomal large subunit assembly,rRNA processing,translation,protein targeting,positive regulation of gene expression,positive regulation of protein binding,negative regulation of proteasomal ubiquitin-dependent protein catabolic process,protein localization to nucleus,ribosomal large subunit biogenesis,protein stabilization,regulation of signal transd…	RNA binding,structural constituent of ribosome;RNA binding,structural constituent of ribosome,protein binding,5S rRNA binding,ubiquitin protein ligase binding,ubiquitin ligase inhibitor activity	cytosolic large ribosomal subunit;nucleoplasm,nucleolus,cytoplasm,membrane,cytosolic large ribosomal subunit,extracellular matrix,protein complex,extracellular exosome	tr;sp	1	1;4	uniprot_mouse_proteome	>tr|E9PZB3|E9PZB3_MOUSE Protein Gm5093 OS=Mus musculus GN=Gm5093 PE=1 SV=1;>sp|Q9CXW4|RL11_MOUSE 60S ribosomal protein L11 OS=Mus musculus GN=Rpl11 PE=1 SV=4	(R)[131].[132]PGFSIADKK.(R);(R)[135].[136]PGFSIADKK.(R)	1	1	_PGFSIADK[Acetyl (K)]K_.2
Q9DBB8	Dhdh	Q9DBB8	DHDH_MOUSE	Trans-1,2-dihydrobenzene-1,2-diol dehydrogenase	TRUE	T2KO_Male / WT_Male	T2KO_Male	WT_Male	4	_AIGVTFPQDK[Acetyl (K)]R_		Q9DBB8	K332	Dhdh_K332	5686.88	109642	4.26902	4.26902	1827.98	19.2798	0.911394	-0.133854	0.945368	4.40287		0	0.00841421	3	0.796508	Mus musculus	0.084	36300.8	D-xylose catabolic process,oxidation-reduction process	trans-1,2-dihydrobenzene-1,2-diol dehydrogenase activity,D-xylose 1-dehydrogenase (NADP+) activity		sp	1	1	uniprot_mouse_proteome	>sp|Q9DBB8|DHDH_MOUSE Trans-1,2-dihydrobenzene-1,2-diol dehydrogenase OS=Mus musculus GN=Dhdh PE=1 SV=1	(K)[321].[322]AIGVTFPQDKR.()	1	1	_AIGVTFPQDK[Acetyl (K)]R_.2
P63038	Hspd1	P63038	CH60_MOUSE	60 kDa heat shock protein, mitochondrial	TRUE	T2KO_Male / WT_Male	T2KO_Male	WT_Male	8	_KGVITVK[Acetyl (K)]DGK_		P63038	K202	Hspd1_K202	102399	223965	1.12908	1.12908	118.719	2.18719	1.02736	0.0389451	0.934432	1.09013		0	0.0084402	7	0.361847	Mus musculus	0.267	60955.5	response to hypoxia,detection of misfolded protein,B cell cytokine production,MyD88-dependent toll-like receptor signaling pathway,positive regulation of T cell mediated immune response to tumor cell,response to ischemia,'de novo' protein folding,activation of cysteine-type endopeptidase activity involved in apoptotic process,response to unfolded protein,apoptotic mitochondrial changes,response t…	lipopolysaccharide binding,protease binding,p53 binding,RNA binding,double-stranded RNA binding,ATP binding,high-density lipoprotein particle binding,hydrolase activity,enzyme binding,ubiquitin protein ligase binding,protein complex binding,apolipoprotein binding,apolipoprotein A-I binding,insulin binding,protein binding involved in protein folding,protein heterodimerization activity,unfolded pro…	extracellular space,cytoplasm,mitochondrion,mitochondrial inner membrane,mitochondrial matrix,early endosome,peroxisomal matrix,rough endoplasmic reticulum,Golgi apparatus,cytosol,plasma membrane,clathrin-coated pit,cell surface,membrane,mitochondrial crista,coated vesicle,secretory granule,extracellular matrix,zymogen granule,myelin sheath,intracellular membrane-bounded organelle,protein complex…	sp	1	1	uniprot_mouse_proteome	>sp|P63038|CH60_MOUSE 60 kDa heat shock protein, mitochondrial OS=Mus musculus GN=Hspd1 PE=1 SV=1	(R)[194].[195]KGVITVKDGK.(T)	1	2	_KGVITVK[Acetyl (K)]DGK_.3|_KGVITVK[Acetyl (K)]DGK_.2
F8WJK8;Q99L47	St13	F8WJK8;Q99L47	F8WJK8_MOUSE;F10A1_MOUSE	Hsc70-interacting protein	TRUE	T2KO_Male / WT_Male	T2KO_Male	WT_Male	4	_AFVK[Acetyl (K)]M[Oxidation (M)]C[Carbamidomethyl (C)]R_	Q99L47	Q99L47	K14	St13_K14	180.929	7351.64	5.34457	5.34457	3963.27	40.6327	0.895668	-0.158965	0.873791	5.50353		0	0.00861217	3	1.03517	Mus musculus	2.2%;2.2%	40538.74;41655.92	;protein homooligomerization,negative regulation of protein refolding,chaperone cofactor-dependent protein refolding	;protein domain specific binding,Hsp70 protein binding,protein complex binding,dATP binding,identical protein binding,protein dimerization activity,unfolded protein binding,chaperone binding	;cytosol,protein complex,extracellular exosome	tr;sp	1	1	uniprot_mouse_proteome	>tr|F8WJK8|F8WJK8_MOUSE Hsc70-interacting protein OS=Mus musculus GN=St13 PE=1 SV=1;>sp|Q99L47|F10A1_MOUSE Hsc70-interacting protein OS=Mus musculus GN=St13 PE=1 SV=1	(R)[9].[10]AFVKMCR.(Q)	1	1	_AFVK[Acetyl (K)]M[Oxidation (M)]C[Carbamidomethyl (C)]R_.2
P24270	Cat	P24270	CATA_MOUSE	Catalase	TRUE	T2KO_Male / WT_Male	T2KO_Male	WT_Male	4	_VFEHIGK[Acetyl (K)]R_		P24270	K105	Cat_K105	6796.07	15417.4	1.18178	1.18178	126.857	2.26857	0.984892	-0.021962	0.855484	1.20374		0	0.00865295	3	0.212488	Mus musculus	0.378	59795.3	response to reactive oxygen species,osteoblast differentiation,ureteric bud development,response to hypoxia,triglyceride metabolic process,response to oxidative stress,aging,cholesterol metabolic process,aerobic respiration,response to light intensity,UV protection,response to ozone,response to lead ion,positive regulation of phosphatidylinositol 3-kinase signaling,response to activity,response t…	aminoacylase activity,catalase activity,receptor binding,antioxidant activity,oxidoreductase activity, acting on peroxide as acceptor,enzyme binding,heme binding,protein homodimerization activity,metal ion binding,NADP binding	mitochondrion,mitochondrial intermembrane space,lysosome,peroxisome,peroxisomal membrane,endoplasmic reticulum,Golgi apparatus,cytosol,plasma membrane,focal adhesion,membrane,intracellular membrane-bounded organelle,extracellular exosome	sp	1	4	uniprot_mouse_proteome	>sp|P24270|CATA_MOUSE Catalase OS=Mus musculus GN=Cat PE=1 SV=4	(K)[97].[98]VFEHIGKR.(T)	1	1	_VFEHIGK[Acetyl (K)]R_.2
O89023	Tpp1	O89023	TPP1_MOUSE	Tripeptidyl-peptidase 1	TRUE	T2KO_Male / WT_Male	T2KO_Male	WT_Male	8	_HK[Acetyl (K)]FRPSFPASSPYVTTVGGTSFK_		O89023	K372	Tpp1_K372	104.906	5562.8	5.72865	5.72865	5202.66	53.0266	0.858713	-0.219752	0.938945	5.9484		0	0.00867752	7	1.5634	Mus musculus	0.025	61342.2	proteolysis,lysosome organization,nervous system development,central nervous system development,epithelial cell differentiation,peptide catabolic process,bone resorption,neuromuscular process controlling balance	endopeptidase activity,serine-type endopeptidase activity,protein binding,peptidase activity,serine-type peptidase activity,tripeptidyl-peptidase activity,metal ion binding	mitochondrion,lysosome,melanosome,extracellular exosome	sp	1	2	uniprot_mouse_proteome	>sp|O89023|TPP1_MOUSE Tripeptidyl-peptidase 1 OS=Mus musculus GN=Tpp1 PE=1 SV=2	(R)[369].[370]HKFRPSFPASSPYVTTVGGTSFK.(N)	1	2	_HK[Acetyl (K)]FRPSFPASSPYVTTVGGTSFK_.4|_HK[Acetyl (K)]FRPSFPASSPYVTTVGGTSFK_.3
P43883	Plin2	P43883	PLIN2_MOUSE	Perilipin-2	TRUE	T2KO_Male / WT_Male	T2KO_Male	WT_Male	4	_SVC[Carbamidomethyl (C)]EMAEK[Acetyl (K)]GVK_		P43883	K52	Plin2_K52	35.6567	6279.68	7.46037	7.46037	17511.5	176.115	0.934423	-0.0978526	0.820128	7.55823		0	0.00870193	3	1.91154	Mus musculus	0.275	46646	response to organic cyclic compound,long-chain fatty acid transport,lipid storage,response to drug	protein binding	nucleus,cytoplasm,lipid particle,cytosol,plasma membrane	sp	1	2	uniprot_mouse_proteome	>sp|P43883|PLIN2_MOUSE Perilipin-2 OS=Mus musculus GN=Plin2 PE=1 SV=2	(R)[43].[44]SVCEMAEKGVK.(T)	1	1	_SVC[Carbamidomethyl (C)]EMAEK[Acetyl (K)]GVK_.2
P05213	Tuba1b	P05213	TBA1B_MOUSE	Tubulin alpha-1B chain	TRUE	T2KO_Male / WT_Male	T2KO_Male	WT_Male	4	_DVNAAIATIK[Acetyl (K)]TK_		P05213	K336	Tuba1b_K336	4366.97	30361.2	2.79753	2.79753	595.247	6.95247	1.01255	0.0179975	0.899791	2.77953		0	0.00871668	3	0.531153	Mus musculus	0.284	50151.6	microtubule cytoskeleton organization,cellular response to interleukin-4	double-stranded RNA binding,GTPase activity,structural constituent of cytoskeleton,protein binding,GTP binding,ubiquitin protein ligase binding	cytosol,microtubule,cytoplasmic microtubule,microtubule cytoskeleton,myelin sheath,membrane raft,extracellular exosome	sp	1	2	uniprot_mouse_proteome	>sp|P05213|TBA1B_MOUSE Tubulin alpha-1B chain OS=Mus musculus GN=Tuba1b PE=1 SV=2	(K)[325].[326]DVNAAIATIKTK.(R)	1	1	_DVNAAIATIK[Acetyl (K)]TK_.2
Q8JZQ2	Afg3l2	Q8JZQ2	AFG32_MOUSE	AFG3-like protein 2	TRUE	T2KO_Male / WT_Male	T2KO_Male	WT_Male	8	_ASIFK[Acetyl (K)]VHLRPLK_		Q8JZQ2	K487	Afg3l2_K487	1830.55	21021.3	3.52151	3.52151	1048.36	11.4836	1.05397	0.0758402	0.827456	3.44566		0	0.00874893	7	1.49651	Mus musculus	0.015	89518.8	proteolysis,mitochondrion organization,axonogenesis,neuromuscular junction development,mitochondrial fusion,nerve development,mitochondrial protein processing,calcium ion transmembrane import into mitochondrion,regulation of multicellular organism growth,cristae formation,myelination,muscle fiber development,mitochondrial calcium ion homeostasis,righting reflex	metalloendopeptidase activity,ATP binding,metallopeptidase activity,zinc ion binding	mitochondrion,mitochondrial inner membrane,m-AAA complex	sp	1	1	uniprot_mouse_proteome	>sp|Q8JZQ2|AFG32_MOUSE AFG3-like protein 2 OS=Mus musculus GN=Afg3l2 PE=1 SV=1	(R)[481].[482]ASIFKVHLRPLK.(L)	1	2	_ASIFK[Acetyl (K)]VHLRPLK_.3|_ASIFK[Acetyl (K)]VHLRPLK_.4
Q61694	Hsd3b5	Q61694	3BHS5_MOUSE	3 beta-hydroxysteroid dehydrogenase type 5	TRUE	T2KO_Male / WT_Male	T2KO_Male	WT_Male	4	_TSEWIGTLVK[Acetyl (K)]QHR_		Q61694	K362	Hsd3b5_K362	23900.4	76764.8	1.68341	1.68341	221.186	3.21186	0.917188	-0.124711	0.827456	1.80812		0	0.00877089	3	0.301198	Mus musculus	0.137	41892.2	steroid biosynthetic process,response to stilbenoid,oxidation-reduction process	3-beta-hydroxy-delta5-steroid dehydrogenase activity	mitochondrion,mitochondrial inner membrane,endoplasmic reticulum membrane,integral component of membrane	sp	1	4	uniprot_mouse_proteome	>sp|Q61694|3BHS5_MOUSE 3 beta-hydroxysteroid dehydrogenase type 5 OS=Mus musculus GN=Hsd3b5 PE=1 SV=4	(K)[351].[352]TSEWIGTLVKQHR.(E)	1	1	_TSEWIGTLVK[Acetyl (K)]QHR_.3
G5E850;P56395	Cyb5a	G5E850;P56395	G5E850_MOUSE;CYB5_MOUSE	Cytochrome b-5, isoform CRA_a;Cytochrome b5	TRUE	T2KO_Male / WT_Male	T2KO_Male	WT_Male	4	_YYTLEEIQK[Acetyl (K)]HK_	P56395	P56395	K19	Cyb5a_K19	14960.1	104501	2.80432	2.80432	598.531	6.98531	0.830227	-0.268422	0.865223	3.07275		0	0.00880092	3	0.504022	Mus musculus	67.3%;49.3%	11142.24;15240.99	;fatty acid metabolic process,response to cadmium ion,oxidation-reduction process	;stearoyl-CoA 9-desaturase activity,enzyme binding,heme binding,metal ion binding	;mitochondrion,endoplasmic reticulum membrane,cytosol,membrane,integral component of membrane,organelle membrane,intracellular membrane-bounded organelle,extracellular exosome	tr;sp	1	1;2	uniprot_mouse_proteome	>tr|G5E850|G5E850_MOUSE Cytochrome b-5, isoform CRA_a OS=Mus musculus GN=Cyb5a PE=1 SV=1;>sp|P56395|CYB5_MOUSE Cytochrome b5 OS=Mus musculus GN=Cyb5a PE=1 SV=2	(K)[9].[10]YYTLEEIQKHK.(D)	1	1	_YYTLEEIQK[Acetyl (K)]HK_.2
Q91X83	Mat1a	Q91X83	METK1_MOUSE	S-adenosylmethionine synthase isoform type-1	TRUE	T2KO_Male / WT_Male	T2KO_Male	WT_Male	8	_DLDLK[Acetyl (K)]KPIYQK_		Q91X83	K368	Mat1a_K368	7377.26	19473.6	1.40036	1.40036	163.968	2.63968	0.98157	-0.0268363	0.895312	1.4272		0	0.0089714	7	0.517125	Mus musculus	0.263	43508.6	S-adenosylmethionine biosynthetic process,one-carbon metabolic process,methionine catabolic process,protein homotetramerization	methionine adenosyltransferase activity,ATP binding,identical protein binding,metal ion binding	cytosol	sp	1	1	uniprot_mouse_proteome	>sp|Q91X83|METK1_MOUSE S-adenosylmethionine synthase isoform type-1 OS=Mus musculus GN=Mat1a PE=1 SV=1	(R)[362].[363]DLDLKKPIYQK.(T)	1	2	_DLDLK[Acetyl (K)]KPIYQK_.3|_DLDLK[Acetyl (K)]KPIYQK_.2
Q921H8	Acaa1a	Q921H8	THIKA_MOUSE	3-ketoacyl-CoA thiolase A, peroxisomal	TRUE	T2KO_Male / WT_Male	T2KO_Male	WT_Male	8	_QVVTLLNELK[Acetyl (K)]R_		Q921H8	K395	Acaa1a_K395	35939.5	119138	1.729	1.729	231.498	3.31498	1.08309	0.115156	0.907682	1.61384		0	0.00897533	7	0.577509	Mus musculus	0.285	43953.3	very long-chain fatty acid metabolic process,fatty acid metabolic process,fatty acid beta-oxidation,bile acid metabolic process	acetyl-CoA C-acetyltransferase activity,acetate CoA-transferase activity,palmitoyl-CoA oxidase activity	mitochondrion,peroxisome,membrane,intracellular membrane-bounded organelle	sp	1	1	uniprot_mouse_proteome	>sp|Q921H8|THIKA_MOUSE 3-ketoacyl-CoA thiolase A, peroxisomal OS=Mus musculus GN=Acaa1a PE=1 SV=1	(R)[384].[385]QVVTLLNELKR.(R)	1	2	_QVVTLLNELK[Acetyl (K)]R_.2|_QVVTLLNELK[Acetyl (K)]R_.3
E9PVP0;Q9JMD3	Stard10	E9PVP0;Q9JMD3	E9PVP0_MOUSE;PCTL_MOUSE	PCTP-like protein	TRUE	T2KO_Male / WT_Male	T2KO_Male	WT_Male	4	_GSLPK[Acetyl (K)]WVVNK_	Q9JMD3	Q9JMD3	K197	Stard10_K197	110332	674042	2.61099	2.61099	510.923	6.10923				2.61099	Not normalized	0	0.00919757	3	0.460154	Mus musculus	18.7%;23.4%	40116.46;32951.45	;bile acid secretion,positive regulation of peroxisome proliferator activated receptor signaling pathway	;lipid binding	;cytosol,microvillus,membrane,motile cilium,intercellular canaliculus	tr;sp	1	1	uniprot_mouse_proteome	>tr|E9PVP0|E9PVP0_MOUSE PCTP-like protein OS=Mus musculus GN=Stard10 PE=1 SV=1;>sp|Q9JMD3|PCTL_MOUSE PCTP-like protein OS=Mus musculus GN=Stard10 PE=1 SV=1	(K)[264].[265]GSLPKWVVNK.(S);(K)[191].[192]GSLPKWVVNK.(S)	1	1	_GSLPK[Acetyl (K)]WVVNK_.2
A0A0R4J1R7;Q9CZL5	Pcbd2	A0A0R4J1R7;Q9CZL5	A0A0R4J1R7_MOUSE;PHS2_MOUSE	Pterin-4-alpha-carbinolamine dehydratase 2	TRUE	T2KO_Male / WT_Male	T2KO_Male	WT_Male	4	_DVK[Acetyl (K)]LAQFIEK_	Q9CZL5	Q9CZL5	K124	Pcbd2_K124	103284	472369	2.19329	2.19329	357.348	4.57348				2.19329	Not normalized	0	0.00920315	3	0.408972	Mus musculus	9.7%;7.4%	11740.28;14829.89	;tetrahydrobiopterin biosynthetic process,positive regulation of transcription, DNA-templated,protein homotetramerization,protein heterooligomerization,oxidation-reduction process	;phenylalanine 4-monooxygenase activity,protein binding,4-alpha-hydroxytetrahydrobiopterin dehydratase activity	;nucleus,mitochondrion	tr;sp	1	1;2	uniprot_mouse_proteome	>tr|A0A0R4J1R7|A0A0R4J1R7_MOUSE Pterin-4-alpha-carbinolamine dehydratase 2 OS=Mus musculus GN=Pcbd2 PE=1 SV=1;>sp|Q9CZL5|PHS2_MOUSE Pterin-4-alpha-carbinolamine dehydratase 2 OS=Mus musculus GN=Pcbd2 PE=1 SV=2	(R)[87].[88]DVKLAQFIEK.(A);(R)[120].[121]DVKLAQFIEK.(A)	1	1	_DVK[Acetyl (K)]LAQFIEK_.2
Q8K4F5	Abhd11	Q8K4F5	ABHDB_MOUSE	Protein ABHD11	TRUE	T2KO_Male / WT_Male	T2KO_Male	WT_Male	8	_TNFNSLAK[Acetyl (K)]AM[Oxidation (M)]VQR_		Q8K4F5	K79	Abhd11_K79	583.31	6364.28	3.44766	3.44766	991.063	10.9106	0.63565	-0.653696	0.827456	4.10136		0	0.00920896	7	1.75207	Mus musculus	0	33560.6		hydrolase activity	mitochondrion	sp	1	1	uniprot_mouse_proteome	>sp|Q8K4F5|ABHDB_MOUSE Protein ABHD11 OS=Mus musculus GN=Abhd11 PE=1 SV=1	(K)[70].[71]TNFNSLAKAMVQR.(T)	1	2	_TNFNSLAK[Acetyl (K)]AM[Oxidation (M)]VQR_.2|_TNFNSLAK[Acetyl (K)]AM[Oxidation (M)]VQR_.3
A0A0U1RQ27;Q9D1I5	Mcee	A0A0U1RQ27;Q9D1I5	A0A0U1RQ27_MOUSE;MCEE_MOUSE	Methylmalonyl CoA epimerase, isoform CRA_c;Methylmalonyl-CoA epimerase, mitochondrial	TRUE	T2KO_Male / WT_Male	T2KO_Male	WT_Male	8	_SLSDEAK[Acetyl (K)]IGAHGK_	Q9D1I5	Q9D1I5	K152	Mcee_K152	6189.2	42333.4	2.77397	2.77397	583.989	6.83989				2.77397	Not normalized	0	0.00923972	7	0.992347	Mus musculus	16.9%;11.8%	13271.36;19017.03	;L-methylmalonyl-CoA metabolic process	;methylmalonyl-CoA epimerase activity,metal ion binding	;mitochondrion	tr;sp	1	1	uniprot_mouse_proteome	>tr|A0A0U1RQ27|A0A0U1RQ27_MOUSE Methylmalonyl CoA epimerase, isoform CRA_c OS=Mus musculus GN=Mcee PE=1 SV=1;>sp|Q9D1I5|MCEE_MOUSE Methylmalonyl-CoA epimerase, mitochondrial OS=Mus musculus GN=Mcee PE=1 SV=1	(R)[90].[91]SLSDEAKIGAHGK.(P);(R)[144].[145]SLSDEAKIGAHGK.(P)	1	2	_SLSDEAK[Acetyl (K)]IGAHGK_.3|_SLSDEAK[Acetyl (K)]IGAHGK_.2
A0A0R4J052;G5E8T9;Q99KB8;Q99KB8-2	Hagh	A0A0R4J052;G5E8T9;Q99KB8;Q99KB8-2	A0A0R4J052_MOUSE;G5E8T9_MOUSE;GLO2_MOUSE;GLO2_MOUSE	Hydroxyacylglutathione hydrolase, mitochondrial;Hydroxyacyl glutathione hydrolase;Hydroxyacylglutathione hydrolase, mitochondrial;Isoform 2 of Hydroxyacylglutathione hydrolase, mitochondrial	TRUE	T2KO_Male / WT_Male	T2KO_Male	WT_Male	8	_LTTVLTTHHHWDHAGGNEK[Acetyl (K)]LVK_	Q99KB8	Q99KB8	K114	Hagh_K114	39877.1	101512	1.34801	1.34801	154.561	2.54561				1.34801	Not normalized	0	0.00934551	7	0.570983	Mus musculus	28.1%;23.6%;23.6%;23.6%-2	28920.06;34103.18;34084.13;34084.13-2	;;glutathione biosynthetic process,methylglyoxal catabolic process to D-lactate via S-lactoyl-glutathione;	;;hydroxyacylglutathione hydrolase activity,metal ion binding;	;;cytoplasm,mitochondrion,mitochondrial matrix,extracellular exosome;	tr;tr;sp;sp	1;1;1;	1;1;2;	uniprot_mouse_proteome	>tr|A0A0R4J052|A0A0R4J052_MOUSE Hydroxyacylglutathione hydrolase, mitochondrial OS=Mus musculus GN=Hagh PE=1 SV=1;>tr|G5E8T9|G5E8T9_MOUSE Hydroxyacyl glutathione hydrolase OS=Mus musculus GN=Hagh PE=1 SV=1;>sp|Q99KB8|GLO2_MOUSE Hydroxyacylglutathione hydrolase, mitochondrial OS=Mus musculus GN=Hagh PE=1 SV=2;>sp|Q99KB8-2|GLO2_MOUSE Isoform 2 of Hydroxyacylglutathione hydrolase, mitochondrial OS=M…	(K)[45].[46]LTTVLTTHHHWDHAGGNEKLVK.(L);(K)[94].[95]LTTVLTTHHHWDHAGGNEKLVK.(L);(K)[94].[95]LTTVLTTHHHWDHAGGNEKLVK.(L);(K)[45].[46]LTTVLTTHHHWDHAGGNEKLVK.(L)	1	2	_LTTVLTTHHHWDHAGGNEK[Acetyl (K)]LVK_.4|_LTTVLTTHHHWDHAGGNEK[Acetyl (K)]LVK_.5
P97450	Atp5j	P97450	ATP5J_MOUSE	ATP synthase-coupling factor 6, mitochondrial	TRUE	T2KO_Male / WT_Male	T2KO_Male	WT_Male	4	_ELDPVQK[Acetyl (K)]LFVDK_		P97450	K41	Atp5j_K41	15227.9	213955	3.81252	3.81252	1305.02	14.0502	0.970186	-0.0436668	0.907682	3.85619		0	0.00936606	3	0.605034	Mus musculus	0.306	12496.4	ATP synthesis coupled proton transport,substantia nigra development	hydrogen ion transmembrane transporter activity,ATPase activity	mitochondrial proton-transporting ATP synthase complex, coupling factor F(o),mitochondrion,mitochondrial inner membrane,mitochondrial proton-transporting ATP synthase complex	sp	1	1	uniprot_mouse_proteome	>sp|P97450|ATP5J_MOUSE ATP synthase-coupling factor 6, mitochondrial OS=Mus musculus GN=Atp5j PE=1 SV=1	(K)[33].[34]ELDPVQKLFVDK.(I)	1	1	_ELDPVQK[Acetyl (K)]LFVDK_.2
P11725;Q8R1A8	Otc	P11725;Q8R1A8	OTC_MOUSE;Q8R1A8_MOUSE	Ornithine carbamoyltransferase, mitochondrial;Ornithine carbamoyltransferase, mitochondrial	TRUE	T2KO_Male / WT_Male	T2KO_Male	WT_Male	4	_ENGTK[Acetyl (K)]LSMTNDPLEAAR_	P11725	P11725	K243	Otc_K243	1.36451	6382.37	12.1915	12.1915	467641	4677.41	0.938586	-0.0914399	0.794147	12.2829		0	0.00938132	3	1.64579	Mus musculus	42.1%;42.5%	39764.88;39365.36	urea cycle,liver development,ornithine catabolic process,midgut development,response to zinc ion,citrulline biosynthetic process,response to insulin,arginine biosynthetic process via ornithine,response to drug,anion homeostasis,protein homotrimerization,response to biotin,ammonia homeostasis;	ornithine carbamoyltransferase activity,phospholipid binding,amino acid binding,phosphate ion binding;	mitochondrion,mitochondrial inner membrane,mitochondrial matrix;	sp;tr	1	1	uniprot_mouse_proteome	>sp|P11725|OTC_MOUSE Ornithine carbamoyltransferase, mitochondrial OS=Mus musculus GN=Otc PE=1 SV=1;>tr|Q8R1A8|Q8R1A8_MOUSE Ornithine carbamoyltransferase, mitochondrial OS=Mus musculus GN=Otc PE=1 SV=1	(K)[237].[238]ENGTKLSMTNDPLEAAR.(G)	1	1	_ENGTK[Acetyl (K)]LSMTNDPLEAAR_.2
G3X9Y6	Akr1c19	G3X9Y6	G3X9Y6_MOUSE	Aldo-keto reductase family 1, member C19	TRUE	T2KO_Male / WT_Male	T2KO_Male	WT_Male	8	_QLEK[Acetyl (K)]ILNKPGLK_		G3X9Y6	K175	Akr1c19_K175	19505.7	67784.8	1.79706	1.79706	247.512	3.47512	0.996883	-0.00450411	0.910409	1.80157		0	0.00957424	7	1.10722	Mus musculus	0.192	37045.6	biological_process,oxidation-reduction process	molecular_function,oxidoreductase activity	cellular_component	tr	1	1	uniprot_mouse_proteome	>tr|G3X9Y6|G3X9Y6_MOUSE Aldo-keto reductase family 1, member C19 OS=Mus musculus GN=Akr1c19 PE=1 SV=1	(R)[170].[171]QLEKILNKPGLK.(Y)	1	2	_QLEK[Acetyl (K)]ILNKPGLK_.3|_QLEK[Acetyl (K)]ILNKPGLK_.2
Q99L13	Hibadh	Q99L13	3HIDH_MOUSE	3-hydroxyisobutyrate dehydrogenase, mitochondrial	TRUE	T2KO_Male / WT_Male	T2KO_Male	WT_Male	4	_EFKEAGEQVASSPAEVAEK[Acetyl (K)]ADR_		Q99L13	K94	Hibadh_K94	38.8254	8247.71	7.73085	7.73085	21143.1	212.431	0.982977	-0.0247706	0.707842	7.75562		0	0.00966779	3	1.58775	Mus musculus	0.134	35439.9	valine catabolic process,oxidation-reduction process	phosphogluconate dehydrogenase (decarboxylating) activity,3-hydroxyisobutyrate dehydrogenase activity,NAD binding	mitochondrion	sp	1	1	uniprot_mouse_proteome	>sp|Q99L13|3HIDH_MOUSE 3-hydroxyisobutyrate dehydrogenase, mitochondrial OS=Mus musculus GN=Hibadh PE=1 SV=1	(K)[74].[75]EFKEAGEQVASSPAEVAEKADR.(I)	1	1	_EFKEAGEQVASSPAEVAEK[Acetyl (K)]ADR_.3
P10853;Q64478;Q6ZWY9	Hist1h2bf;Hist1h2bh;Hist1h2bc	P10853;Q64478;Q6ZWY9	H2B1F_MOUSE;H2B1H_MOUSE;H2B1C_MOUSE	Histone H2B type 1-F/J/L;Histone H2B type 1-H;Histone H2B type 1-C/E/G	TRUE	T2KO_Male / WT_Male	T2KO_Male	WT_Male	4	_PEPAK[Acetyl (K)]SAPAPK_	P10853	P10853	K6	Hist1h2bf_K6	17005.2	47517.3	1.48248	1.48248	179.428	2.79428				1.48248	Not normalized	0	0.00967179	3	0.261869	Mus musculus	49.2%;49.2%;49.2%	13936.16;13920.16;13906.13	innate immune response in mucosa,nucleosome assembly,antibacterial humoral response,defense response to Gram-positive bacterium,Requires Ontology;nucleosome assembly;innate immune response in mucosa,nucleosome assembly,antibacterial humoral response,defense response to Gram-positive bacterium,Requires Ontology	DNA binding,protein heterodimerization activity;DNA binding,protein heterodimerization activity;DNA binding,identical protein binding,protein heterodimerization activity	nucleosome,extracellular space,nucleus,nucleoplasm,cytosol,extracellular exosome;nucleosome,nucleoplasm;nucleosome,extracellular space,nucleus,nucleoplasm,cytosol,extracellular exosome	sp	1	2;3;3	uniprot_mouse_proteome	>sp|P10853|H2B1F_MOUSE Histone H2B type 1-F/J/L OS=Mus musculus GN=Hist1h2bf PE=1 SV=2;>sp|Q64478|H2B1H_MOUSE Histone H2B type 1-H OS=Mus musculus GN=Hist1h2bh PE=1 SV=3;>sp|Q6ZWY9|H2B1C_MOUSE Histone H2B type 1-C/E/G OS=Mus musculus GN=Hist1h2bc PE=1 SV=3	(M)[0].[1]PEPAKSAPAPK.(K)	1	1	_PEPAK[Acetyl (K)]SAPAPK_.2
Q9WUM5	Suclg1	Q9WUM5	SUCA_MOUSE	Succinate--CoA ligase [ADP/GDP-forming] subunit alpha, mitochondrial	TRUE	T2KO_Male / WT_Male	T2KO_Male	WT_Male	4	_GGQK[Acetyl (K)]HLGLPVFNTVK_		Q9WUM5	K94	Suclg1_K94	28.0985	17230.4	9.26025	9.26025	61221.4	613.214	0.963823	-0.0531596	0.943318	9.31341		0	0.00967384	3	2.16264	Mus musculus	0.28	36154.8	tricarboxylic acid cycle	nucleotide binding,RNA binding,succinate-CoA ligase (ADP-forming) activity,succinate-CoA ligase (GDP-forming) activity,cofactor binding	mitochondrion,mitochondrial inner membrane,mitochondrial matrix,cytosol,plasma membrane,extracellular exosome	sp	1	4	uniprot_mouse_proteome	>sp|Q9WUM5|SUCA_MOUSE Succinate--CoA ligase [ADP/GDP-forming] subunit alpha, mitochondrial OS=Mus musculus GN=Suclg1 PE=1 SV=4	(K)[89].[90]GGQKHLGLPVFNTVK.(E)	1	1	_GGQK[Acetyl (K)]HLGLPVFNTVK_.3
Q6GT24	Prdx6	Q6GT24	Q6GT24_MOUSE	Peroxiredoxin 6	TRUE	T2KO_Male / WT_Male	T2KO_Male	WT_Male	4	_VVDSLQLTGTKPVATPVDWK[Acetyl (K)]K_		Q6GT24	K182	Prdx6_K182	174.854	25460.1	7.18594	7.18594	14460.8	145.608	0.940923	-0.0878513	0.768593	7.27379		0	0.00969162	3	1.91109	Mus musculus	0.411	24826.6				tr	1	1	uniprot_mouse_proteome	>tr|Q6GT24|Q6GT24_MOUSE Peroxiredoxin 6 OS=Mus musculus GN=Prdx6 PE=1 SV=1	(R)[161].[162]VVDSLQLTGTKPVATPVDWKK.(G)	1	1	_VVDSLQLTGTKPVATPVDWK[Acetyl (K)]K_.3
A0A0U1RPX3;Q504N4;Q9QX60;Q9QX60-2	Dguok	A0A0U1RPX3;Q504N4;Q9QX60;Q9QX60-2	A0A0U1RPX3_MOUSE;Q504N4_MOUSE;DGUOK_MOUSE;DGUOK_MOUSE	Deoxyguanosine kinase, mitochondrial (Fragment);Deoxyguanosine kinase, isoform CRA_c;Deoxyguanosine kinase, mitochondrial;Isoform 2 of Deoxyguanosine kinase, mitochondrial	TRUE	T2KO_Male / WT_Male	T2KO_Male	WT_Male	4	_LLQAEK[Acetyl (K)]SVR_	Q9QX60	Q9QX60	K135	Dguok_K135	58564.9	160012	1.45007	1.45007	173.222	2.73222				1.45007	Not normalized	0	0.00969237	3	0.266602	Mus musculus	4.4%;3.8%;3.2%;3.2%-2	NaN;27556.59;32280.94;32280.94-2	;;nucleobase-containing compound metabolic process,protein phosphorylation,deoxyribonucleoside monophosphate biosynthetic process,nucleotide biosynthetic process,negative regulation of neuron projection development,dGTP metabolic process,purine deoxyribonucleoside metabolic process;	;;deoxyguanosine kinase activity,ATP binding,nucleoside kinase activity;	;;nucleus,cytoplasm,mitochondrion,cytosol;	tr;tr;sp;sp	1;1;1;	1;1;3;	uniprot_mouse_proteome	>tr|A0A0U1RPX3|A0A0U1RPX3_MOUSE Deoxyguanosine kinase, mitochondrial (Fragment) OS=Mus musculus GN=Dguok PE=1 SV=1;>tr|Q504N4|Q504N4_MOUSE Deoxyguanosine kinase, isoform CRA_c OS=Mus musculus GN=Dguok PE=1 SV=1;>sp|Q9QX60|DGUOK_MOUSE Deoxyguanosine kinase, mitochondrial OS=Mus musculus GN=Dguok PE=1 SV=3;>sp|Q9QX60-2|DGUOK_MOUSE Isoform 2 of Deoxyguanosine kinase, mitochondrial OS=Mus musculus GN…	(R)[106].[107]LLQAEKSVR.(V);(R)[128].[129]LLQAEKSVR.(V);(R)[128].[129]LLQAEKSVR.(V);(R)[97].[98]LLQAEKSVR.(V)	1	1	_LLQAEK[Acetyl (K)]SVR_.2
Q9CQN1	Trap1	Q9CQN1	TRAP1_MOUSE	Heat shock protein 75 kDa, mitochondrial	TRUE	T2KO_Male / WT_Male	T2KO_Male	WT_Male	4	_LIK[Acetyl (K)]FFIDQSK_		Q9CQN1	K426	Trap1_K426	10279.2	41753.7	2.02218	2.02218	306.196	4.06196	0.95811	-0.0617368	0.938378	2.08391		0	0.00980509	3	0.415191	Mus musculus	0.088	80209	protein folding,response to stress,translational attenuation,negative regulation of cellular respiration,negative regulation of intrinsic apoptotic signaling pathway in response to hydrogen peroxide	RNA binding,ATP binding,protein kinase binding,unfolded protein binding	nucleoplasm,mitochondrion,mitochondrial inner membrane,mitochondrial intermembrane space,mitochondrial matrix,lipid particle,membrane,extracellular exosome	sp	1	1	uniprot_mouse_proteome	>sp|Q9CQN1|TRAP1_MOUSE Heat shock protein 75 kDa, mitochondrial OS=Mus musculus GN=Trap1 PE=1 SV=1	(R)[422].[423]LIKFFIDQSK.(K)	1	1	_LIK[Acetyl (K)]FFIDQSK_.2
Q60991	Cyp7b1	Q60991	CP7B1_MOUSE	25-hydroxycholesterol 7-alpha-hydroxylase	TRUE	T2KO_Male / WT_Male	T2KO_Male	WT_Male	4	_QLSFQK[Acetyl (K)]FSSR_		Q60991	K111	Cyp7b1_K111	1514.26	29606.3	4.28922	4.28922	1855.16	19.5516	0.67106	-0.575486	0.91065	4.8647		0	0.00982229	3	0.887259	Mus musculus	0.083	58470.3	bile acid biosynthetic process,digestion,cholesterol metabolic process,negative regulation of intracellular estrogen receptor signaling pathway,B cell chemotaxis,positive regulation of epithelial cell proliferation,oxidation-reduction process,prostate gland epithelium morphogenesis	iron ion binding,oxysterol 7-alpha-hydroxylase activity,heme binding	endoplasmic reticulum membrane,organelle membrane,intracellular membrane-bounded organelle	sp	1	2	uniprot_mouse_proteome	>sp|Q60991|CP7B1_MOUSE 25-hydroxycholesterol 7-alpha-hydroxylase OS=Mus musculus GN=Cyp7b1 PE=1 SV=2	(K)[104].[105]QLSFQKFSSR.(L)	1	1	_QLSFQK[Acetyl (K)]FSSR_.2
P31786	Dbi	P31786	ACBP_MOUSE	Acyl-CoA-binding protein	TRUE	T2KO_Male / WT_Male	T2KO_Male	WT_Male	8	_QATVGDVNTDRPGLLDLK[Acetyl (K)]GK_		P31786	K51	Dbi_K51	113410	1.09509e+06	3.27143	3.27143	865.606	9.65606	0.53865	-0.89258	0.544034	4.16401		0	0.00984111	7	1.9079	Mus musculus	0.839	10000.4	behavioral fear response,hair follicle development,triglyceride metabolic process,transport,learning or memory,lateral ventricle development,regulation of synaptic transmission, GABAergic,phosphatidylcholine acyl-chain remodeling,skin development,long-term synaptic potentiation	lipid binding,long-chain fatty acyl-CoA binding,protein dimerization activity	extracellular space,mitochondrion,Golgi apparatus,synaptic vesicle,extracellular exosome,perinuclear endoplasmic reticulum	sp	1	2	uniprot_mouse_proteome	>sp|P31786|ACBP_MOUSE Acyl-CoA-binding protein OS=Mus musculus GN=Dbi PE=1 SV=2	(K)[32].[33]QATVGDVNTDRPGLLDLKGK.(A)	1	2	_QATVGDVNTDRPGLLDLK[Acetyl (K)]GK_.3|_QATVGDVNTDRPGLLDLK[Acetyl (K)]GK_.2
M0QWM4;Q80YD1	Supv3l1	M0QWM4;Q80YD1	M0QWM4_MOUSE;SUV3_MOUSE	ATP-dependent RNA helicase SUPV3L1, mitochondrial (Fragment);ATP-dependent RNA helicase SUPV3L1, mitochondrial	TRUE	T2KO_Male / WT_Male	T2KO_Male	WT_Male	4	_ILDK[Acetyl (K)]FYK_	Q80YD1	Q80YD1	K99	Supv3l1_K99	22017	76252.5	1.79216	1.79216	246.334	3.46334				1.79216	Not normalized	0	0.00986496	3	0.32945	Mus musculus	6.6%;2.2%	NaN;87004.95	;mitochondrial mRNA catabolic process,positive regulation of mitochondrial RNA catabolic process,mitochondrial RNA 3'-end processing,DNA recombination,RNA catabolic process,positive regulation of cell growth,DNA duplex unwinding,mitochondrial ncRNA surveillance,mitochondrial mRNA surveillance,negative regulation of apoptotic process,mitochondrion morphogenesis,chromatin maintenance,mitochondrial …	;DNA binding,DNA helicase activity,RNA binding,double-stranded RNA binding,ATP-dependent RNA helicase activity,ATP binding,3'-5' RNA helicase activity,protein homodimerization activity	;nucleus,mitochondrion,mitochondrial matrix,mitochondrial nucleoid,mitochondrial degradosome	tr;sp	1	1	uniprot_mouse_proteome	>tr|M0QWM4|M0QWM4_MOUSE ATP-dependent RNA helicase SUPV3L1, mitochondrial (Fragment) OS=Mus musculus GN=Supv3l1 PE=1 SV=1;>sp|Q80YD1|SUV3_MOUSE ATP-dependent RNA helicase SUPV3L1, mitochondrial OS=Mus musculus GN=Supv3l1 PE=1 SV=1	(K)[94].[95]ILDKFYK.(R)	1	1	_ILDK[Acetyl (K)]FYK_.2
B1AR13;B2RWE3;Z4YKM2	Cisd3	B1AR13;B2RWE3;Z4YKM2	CISD3_MOUSE;B2RWE3_MOUSE;Z4YKM2_MOUSE	CDGSH iron-sulfur domain-containing protein 3, mitochondrial;CDGSH iron sulfur domain 3;CDGSH iron-sulfur domain-containing protein 3, mitochondrial	TRUE	T2KO_Male / WT_Male	T2KO_Male	WT_Male	4	_SEQVQK[Acetyl (K)]AEVGSPL_	B1AR13	B1AR13	K130	Cisd3_K130	1801.41	14506.3	3.00948	3.00948	705.273	8.05273	1.06525	0.0911949	0.899791	2.91828		0	0.00987544	3	0.536487	Mus musculus	24.1%;24.6%;28.7%	15676.25;14994.36;13155.23	biological_process;;	metal ion binding,2 iron, 2 sulfur cluster binding;;	mitochondrion;;	sp;tr;tr	1	1	uniprot_mouse_proteome	>sp|B1AR13|CISD3_MOUSE CDGSH iron-sulfur domain-containing protein 3, mitochondrial OS=Mus musculus GN=Cisd3 PE=1 SV=1;>tr|B2RWE3|B2RWE3_MOUSE CDGSH iron sulfur domain 3 OS=Mus musculus GN=Cisd3 PE=1 SV=1;>tr|Z4YKM2|Z4YKM2_MOUSE CDGSH iron-sulfur domain-containing protein 3, mitochondrial OS=Mus musculus GN=Cisd3 PE=1 SV=1	(K)[123].[124]SEQVQKAEVGSPL.();(K)[120].[121]SEQVQKAEVGSPL.();(K)[101].[102]SEQVQKAEVGSPL.()	1	1	_SEQVQK[Acetyl (K)]AEVGSPL_.2
Q8K0E8	Fgb	Q8K0E8	FIBB_MOUSE	Fibrinogen beta chain	TRUE	T2KO_Male / WT_Male	T2KO_Male	WT_Male	4	_GFGNIATNEDAK[Acetyl (K)]K_		Q8K0E8	K303	Fgb_K303	1374.24	11600.7	3.0775	3.0775	744.152	8.44152	1.13867	0.187345	0.945368	2.89016		0	0.0099915	3	0.60173	Mus musculus	0.102	54752.7	adaptive immune response,cell-matrix adhesion,signal transduction,plasminogen activation,positive regulation of heterotypic cell-cell adhesion,fibrinolysis,induction of bacterial agglutination,cellular protein complex assembly,cellular response to leptin stimulus,innate immune response,positive regulation of vasoconstriction,positive regulation of exocytosis,positive regulation of protein secreti…	structural molecule activity,protein binding, bridging,chaperone binding,receptor binding,cell adhesion molecule binding	fibrinogen complex,extracellular space,cell cortex,external side of plasma membrane,cell surface,platelet alpha granule,extracellular exosome,blood microparticle,extracellular vesicle	sp	1	1	uniprot_mouse_proteome	>sp|Q8K0E8|FIBB_MOUSE Fibrinogen beta chain OS=Mus musculus GN=Fgb PE=1 SV=1	(K)[290].[291]GFGNIATNEDAKK.(Y)	1	1	_GFGNIATNEDAK[Acetyl (K)]K_.2
Q9D2G2	Dlst	Q9D2G2	ODO2_MOUSE	Dihydrolipoyllysine-residue succinyltransferase component of 2-oxoglutarate dehydrogenase complex, mitochondrial	TRUE	T2KO_Male / WT_Male	T2KO_Male	WT_Male	8	_HNLK[Acetyl (K)]LGFMSAFVK_		Q9D2G2	K278	Dlst_K278	7184.89	43597.3	2.6012	2.6012	506.791	6.06791	1.07894	0.109612	0.884947	2.49159		0	0.010039	7	1.81884	Mus musculus	0.106	48994.5	tricarboxylic acid cycle,L-lysine catabolic process to acetyl-CoA via saccharopine	dihydrolipoyllysine-residue succinyltransferase activity	nucleus,mitochondrion,membrane,myelin sheath,oxoglutarate dehydrogenase complex,extracellular exosome	sp	1	1	uniprot_mouse_proteome	>sp|Q9D2G2|ODO2_MOUSE Dihydrolipoyllysine-residue succinyltransferase component of 2-oxoglutarate dehydrogenase complex, mitochondrial OS=Mus musculus GN=Dlst PE=1 SV=1	(K)[273].[274]HNLKLGFMSAFVK.(A)	1	2	_HNLK[Acetyl (K)]LGFMSAFVK_.3|_HNLK[Acetyl (K)]LGFMSAFVK_.2
P80317	Cct6a	P80317	TCPZ_MOUSE	T-complex protein 1 subunit zeta	TRUE	T2KO_Male / WT_Male	T2KO_Male	WT_Male	4	_SVTLLVK[Acetyl (K)]GPNK_		P80317	K377	Cct6a_K377	93085.2	268838	1.53011	1.53011	188.809	2.88809	1.0392	0.0554728	0.884947	1.47464		0	0.0100736	3	0.25647	Mus musculus	0.055	58004.3	'de novo' protein folding,binding of sperm to zona pellucida,positive regulation of telomere maintenance via telomerase,protein stabilization,chaperone-mediated protein folding,toxin transport,positive regulation of establishment of protein localization to telomere,positive regulation of protein localization to Cajal body,positive regulation of telomerase RNA localization to Cajal body	RNA binding,protein binding,ATP binding,protein binding involved in protein folding,unfolded protein binding,WD40-repeat domain binding	acrosomal vesicle,zona pellucida receptor complex,cytosol,chaperonin-containing T-complex,microtubule,extracellular matrix,cell body,extracellular exosome	sp	1	3	uniprot_mouse_proteome	>sp|P80317|TCPZ_MOUSE T-complex protein 1 subunit zeta OS=Mus musculus GN=Cct6a PE=1 SV=3	(R)[369].[370]SVTLLVKGPNK.(H)	1	1	_SVTLLVK[Acetyl (K)]GPNK_.2
Q9D8N0	Eef1g	Q9D8N0	EF1G_MOUSE	Elongation factor 1-gamma	TRUE	T2KO_Male / WT_Male	T2KO_Male	WT_Male	4	_AVNQGK[Acetyl (K)]IFK_		Q9D8N0	K434	Eef1g_K434	59859.6	311125	2.37784	2.37784	419.758	5.19758	0.959902	-0.0590414	0.938378	2.43688		0	0.010137	3	0.396562	Mus musculus	0.213	50060.8	translational elongation,glutathione metabolic process,response to virus	translation elongation factor activity,glutathione transferase activity,cadherin binding	nucleus,cytoplasm,membrane,extracellular exosome,endoplasmic reticulum	sp	1	3	uniprot_mouse_proteome	>sp|Q9D8N0|EF1G_MOUSE Elongation factor 1-gamma OS=Mus musculus GN=Eef1g PE=1 SV=3	(K)[427].[428]AVNQGKIFK.()	1	1	_AVNQGK[Acetyl (K)]IFK_.2
P32020	Scp2	P32020	NLTP_MOUSE	Non-specific lipid-transfer protein	TRUE	T2KO_Male / WT_Male	T2KO_Male	WT_Male	4	_VEHFAK[Acetyl (K)]IGWK_		P32020	K183	Scp2_K183	16962	59266.7	1.80492	1.80492	249.409	3.49409	0.952139	-0.0707563	0.932068	1.87567		0	0.0101714	3	0.333721	Mus musculus	0.269	59125.7	acyl-CoA metabolic process,steroid biosynthetic process,progesterone biosynthetic process,peroxisome organization,phospholipid transport,cholesterol transport,positive regulation of intracellular cholesterol transport,inositol trisphosphate biosynthetic process,positive regulation of steroid metabolic process,protein localization to plasma membrane,lipid hydroperoxide transport	fatty-acyl-CoA binding,receptor binding,protein binding,phosphatidylinositol transporter activity,sterol transporter activity,cholesterol binding,sterol binding,propanoyl-CoA C-acyltransferase activity,long-chain fatty acyl-CoA binding,propionyl-CoA C2-trimethyltridecanoyltransferase activity,oleic acid binding	nucleoplasm,mitochondrion,peroxisome,membrane,intracellular membrane-bounded organelle,protein complex,extracellular exosome	sp	1	3	uniprot_mouse_proteome	>sp|P32020|NLTP_MOUSE Non-specific lipid-transfer protein OS=Mus musculus GN=Scp2 PE=1 SV=3	(K)[176].[177]VEHFAKIGWK.(N)	1	1	_VEHFAK[Acetyl (K)]IGWK_.3
P26043	Rdx	P26043	RADI_MOUSE	Radixin	TRUE	T2KO_Male / WT_Male	T2KO_Male	WT_Male	4	_IALLEEAK[Acetyl (K)]K_		P26043	K435	Rdx_K435	441.331	15907.8	5.17172	5.17172	3504.49	36.0449	0.969195	-0.0451415	0.85389	5.21687		0	0.0101927	3	1.1118	Mus musculus	0.153	68542.8	regulation of cell shape,regulation of cell size,positive regulation of gene expression,microvillus assembly,positive regulation of cell migration,regulation of actin filament bundle assembly,negative regulation of homotypic cell-cell adhesion,negative regulation of GTPase activity,cellular response to platelet-derived growth factor stimulus,regulation of GTPase activity,apical protein localizati…	RNA binding,actin binding,protein binding,protein domain specific binding,protein homodimerization activity,cadherin binding,ATPase binding	ruffle,extracellular space,plasma membrane,microvillus,cell-cell adherens junction,focal adhesion,apical plasma membrane,lamellipodium,filopodium,T-tubule,midbody,cortical actin cytoskeleton,cleavage furrow,stereocilium,myelin sheath,apical part of cell,cell tip,extracellular exosome,cell periphery	sp	1	3	uniprot_mouse_proteome	>sp|P26043|RADI_MOUSE Radixin OS=Mus musculus GN=Rdx PE=1 SV=3	(K)[426].[427]IALLEEAKK.(K)	1	1	_IALLEEAK[Acetyl (K)]K_.2
A0A1D5RM85;P62717	Rpl18a	A0A1D5RM85;P62717	A0A1D5RM85_MOUSE;RL18A_MOUSE	60S ribosomal protein L18a (Fragment);60S ribosomal protein L18a	TRUE	T2KO_Male / WT_Male	T2KO_Male	WT_Male	4	_IFAPNHVVAK[Acetyl (K)]SR_	P62717	P62717	K41	Rpl18a_K41	17820.2	79366.8	2.15502	2.15502	345.376	4.45376				2.15502	Not normalized	0	0.0102014	3	0.402926	Mus musculus	23.7%;29.5%	24638.34;20732.33	;translation,response to antineoplastic agent	;RNA binding,structural constituent of ribosome	;membrane,cytosolic large ribosomal subunit	tr;sp	4;1	1	uniprot_mouse_proteome	>tr|A0A1D5RM85|A0A1D5RM85_MOUSE 60S ribosomal protein L18a (Fragment) OS=Mus musculus GN=Rpl18a PE=4 SV=1;>sp|P62717|RL18A_MOUSE 60S ribosomal protein L18a OS=Mus musculus GN=Rpl18a PE=1 SV=1	(R)[30].[31]IFAPNHVVAKSR.(F)	1	1	_IFAPNHVVAK[Acetyl (K)]SR_.3
Q9DC70	Ndufs7	Q9DC70	NDUS7_MOUSE	NADH dehydrogenase [ubiquinone] iron-sulfur protein 7, mitochondrial	TRUE	T2KO_Male / WT_Male	T2KO_Male	WT_Male	4	_AGAGAVVPK[Acetyl (K)]LSHLPR_		Q9DC70	K62	Ndufs7_K62	27989.1	100537	1.84479	1.84479	259.202	3.59202	0.975361	-0.0359914	0.827456	1.88079		0	0.0102068	3	0.314587	Mus musculus	0.067	24682.9	mitochondrial respiratory chain complex I assembly,oxidation-reduction process	protease binding,NADH dehydrogenase (ubiquinone) activity,metal ion binding,quinone binding,4 iron, 4 sulfur cluster binding,NADH dehydrogenase activity	mitochondrion,mitochondrial inner membrane,mitochondrial respiratory chain complex I,neuron projection,neuronal cell body,synaptic membrane	sp	1	1	uniprot_mouse_proteome	>sp|Q9DC70|NDUS7_MOUSE NADH dehydrogenase [ubiquinone] iron-sulfur protein 7, mitochondrial OS=Mus musculus GN=Ndufs7 PE=1 SV=1	(K)[52].[53]AGAGAVVPKLSHLPR.(S)	1	1	_AGAGAVVPK[Acetyl (K)]LSHLPR_.3
Q8BMS1	Hadha	Q8BMS1	ECHA_MOUSE	Trifunctional enzyme subunit alpha, mitochondrial	TRUE	T2KO_Male / WT_Male	T2KO_Male	WT_Male	4	_M[Oxidation (M)]FEK[Acetyl (K)]LEK_		Q8BMS1	K129	Hadha_K129	63914.2	198460	1.63464	1.63464	210.51	3.1051	0.91139	-0.13386	0.601308	1.7685		0	0.0102382	3	0.316803	Mus musculus	0.248	82669.8	fatty acid beta-oxidation,response to insulin,response to drug	fatty-acyl-CoA binding,acetyl-CoA C-acyltransferase activity,enoyl-CoA hydratase activity,long-chain-enoyl-CoA hydratase activity,long-chain-3-hydroxyacyl-CoA dehydrogenase activity,protein complex binding,NAD binding	mitochondrion,mitochondrial inner membrane,mitochondrial fatty acid beta-oxidation multienzyme complex,extracellular matrix,mitochondrial nucleoid	sp	1	1	uniprot_mouse_proteome	>sp|Q8BMS1|ECHA_MOUSE Trifunctional enzyme subunit alpha, mitochondrial OS=Mus musculus GN=Hadha PE=1 SV=1	(R)[124].[125]MFEKLEK.(S)	1	1	_M[Oxidation (M)]FEK[Acetyl (K)]LEK_.2
Q9CQ62	Decr1	Q9CQ62	DECR_MOUSE	2,4-dienoyl-CoA reductase, mitochondrial	TRUE	T2KO_Male / WT_Male	T2KO_Male	WT_Male	4	_FEK[Acetyl (K)]EM[Oxidation (M)]IDR_		Q9CQ62	K260	Decr1_K260	112263	498458	2.15059	2.15059	344.009	4.44009	0.920297	-0.119829	0.923006	2.27042		0	0.010279	3	0.391301	Mus musculus	0.099	36213.8	fatty acid beta-oxidation,protein homotetramerization	2,4-dienoyl-CoA reductase (NADPH) activity,NADPH binding	nucleus,nucleoplasm,mitochondrion,cytosol,extracellular exosome	sp	1	1	uniprot_mouse_proteome	>sp|Q9CQ62|DECR_MOUSE 2,4-dienoyl-CoA reductase, mitochondrial OS=Mus musculus GN=Decr1 PE=1 SV=1	(R)[256].[257]FEKEMIDR.(I)	1	1	_FEK[Acetyl (K)]EM[Oxidation (M)]IDR_.2
Q8QZT1	Acat1	Q8QZT1	THIL_MOUSE	Acetyl-CoA acetyltransferase, mitochondrial	TRUE	T2KO_Male / WT_Male	T2KO_Male	WT_Male	4	_DGLTDVYNK[Acetyl (K)]IHM[Oxidation (M)]GNC[Carbamidomethyl (C)]AENTAK_		Q8QZT1	K187	Acat1_K187	175.106	87918.9	8.9718	8.9718	50108.9	502.089	0.943704	-0.0835936	0.601308	9.05539		0	0.0103158	3	1.94006	Mus musculus	0.382	44816.1	liver development,acetyl-CoA biosynthetic process,isoleucine catabolic process,fatty acid beta-oxidation,brain development,response to hormone,response to organic cyclic compound,coenzyme A metabolic process,coenzyme A biosynthetic process,response to starvation,acetyl-CoA catabolic process,ketone body catabolic process,protein homooligomerization,adipose tissue development,metanephric proximal c…	acetyl-CoA C-acetyltransferase activity,carbon-carbon lyase activity,ligase activity, forming carbon-carbon bonds,enzyme binding,protein homodimerization activity,metal ion binding,coenzyme binding	mitochondrion,mitochondrial inner membrane,mitochondrial matrix,extracellular exosome	sp	1	1	uniprot_mouse_proteome	>sp|Q8QZT1|THIL_MOUSE Acetyl-CoA acetyltransferase, mitochondrial OS=Mus musculus GN=Acat1 PE=1 SV=1	(K)[177].[178]DGLTDVYNKIHMGNCAENTAK.(K)	1	1	_DGLTDVYNK[Acetyl (K)]IHM[Oxidation (M)]GNC[Carbamidomethyl (C)]AENTAK_.3
P17182	Eno1	P17182	ENOA_MOUSE	Alpha-enolase	TRUE	T2KO_Male / WT_Male	T2KO_Male	WT_Male	8	_EALELLK[Acetyl (K)]TAIAK_		P17182	K228	Eno1_K228	9691.06	41385	2.09438	2.09438	327.044	4.27044	0.930081	-0.104571	0.929449	2.19895		0	0.010325	7	1.38777	Mus musculus	0.403	47140.8	negative regulation of transcription from RNA polymerase II promoter,in utero embryonic development,glycolytic process,positive regulation of binding	magnesium ion binding,RNA polymerase II regulatory region sequence-specific DNA binding,transcriptional repressor activity, RNA polymerase II core promoter proximal region sequence-specific binding,transcriptional repressor activity, RNA polymerase II transcription regulatory region sequence-specific binding,RNA binding,phosphopyruvate hydratase activity,protein homodimerization activity,cadherin…	phosphopyruvate hydratase complex,extracellular space,nucleus,cytoplasm,cytosol,plasma membrane,cell surface,membrane,extrinsic component of plasma membrane,myelin sheath,extracellular exosome,cell cortex region	sp	1	3	uniprot_mouse_proteome	>sp|P17182|ENOA_MOUSE Alpha-enolase OS=Mus musculus GN=Eno1 PE=1 SV=3	(K)[220].[221]EALELLKTAIAK.(A)	1	2	_EALELLK[Acetyl (K)]TAIAK_.2|_EALELLK[Acetyl (K)]TAIAK_.3
P11862	Gas2	P11862	GAS2_MOUSE	Growth arrest-specific protein 2	TRUE	T2KO_Male / WT_Male	T2KO_Male	WT_Male	4	_VGEK[Acetyl (K)]ILFIR_		P11862	K237	Gas2_K237	2358.31	12359.2	2.38976	2.38976	424.071	5.24071	1.51207	0.596526	0.943318	1.79324		0	0.0103926	3	0.470395	Mus musculus	0	34900.5	apoptotic process,cell cycle arrest,regulation of cell shape	microtubule binding	cytoplasm,cytoskeleton,membrane	sp	1	1	uniprot_mouse_proteome	>sp|P11862|GAS2_MOUSE Growth arrest-specific protein 2 OS=Mus musculus GN=Gas2 PE=1 SV=1	(R)[232].[233]VGEKILFIR.(M)	1	1	_VGEK[Acetyl (K)]ILFIR_.2
Q8C6B0	Mettl7a1	Q8C6B0	Q8C6B0_MOUSE	MCG20149, isoform CRA_a	TRUE	T2KO_Male / WT_Male	T2KO_Male	WT_Male	4	_TIEQASFSK[Acetyl (K)]LK_		Q8C6B0	K219	Mettl7a1_K219	21648.3	68158.3	1.65464	1.65464	214.844	3.14844	1.19926	0.26214	0.83584	1.3925		0	0.0104114	3	0.285897	Mus musculus	0.123	28095.9	methylation	methyltransferase activity	lipid particle,integral component of membrane,extracellular exosome	tr	1	1	uniprot_mouse_proteome	>tr|Q8C6B0|Q8C6B0_MOUSE MCG20149, isoform CRA_a OS=Mus musculus GN=Mettl7a1 PE=1 SV=1	(K)[209].[210]TIEQASFSKLK.(L)	1	1	_TIEQASFSK[Acetyl (K)]LK_.2
E9PWY9;Q8C0C7	Farsa	E9PWY9;Q8C0C7	E9PWY9_MOUSE;SYFA_MOUSE	Phenylalanine--tRNA ligase alpha subunit	TRUE	T2KO_Male / WT_Male	T2KO_Male	WT_Male	4	_VVDSIEDEVQK[Acetyl (K)]R_	Q8C0C7	Q8C0C7	K138	Farsa_K138	104.704	39266.8	8.55085	8.55085	37402.6	375.026	0.931458	-0.102437	0.923006	8.65328		0	0.0104131	3	2.29937	Mus musculus	3.6%;3.5%	57470.7;57598.87	;phenylalanyl-tRNA aminoacylation,protein heterotetramerization	;tRNA binding,RNA binding,phenylalanine-tRNA ligase activity,ATP binding	;cytoplasm,phenylalanine-tRNA ligase complex,membrane	tr;sp	1	1	uniprot_mouse_proteome	>tr|E9PWY9|E9PWY9_MOUSE Phenylalanine--tRNA ligase alpha subunit OS=Mus musculus GN=Farsa PE=1 SV=1;>sp|Q8C0C7|SYFA_MOUSE Phenylalanine--tRNA ligase alpha subunit OS=Mus musculus GN=Farsa PE=1 SV=1	(R)[126].[127]VVDSIEDEVQKR.(L)	1	1	_VVDSIEDEVQK[Acetyl (K)]R_.2
P11679	Krt8	P11679	K2C8_MOUSE	Keratin, type II cytoskeletal 8	TRUE	T2KO_Male / WT_Male	T2KO_Male	WT_Male	8	_M[Oxidation (M)]LETK[Acetyl (K)]WSLLQQQK_		P11679	K128	Krt8_K128	3855.09	30709.8	2.99386	2.99386	696.604	7.96604	1.16181	0.216379	0.768593	2.77748		0	0.0105232	7	1.81628	Mus musculus	0.376	54565.3	cell morphogenesis involved in differentiation,multicellular organism development,tumor necrosis factor-mediated signaling pathway,sarcomere organization,response to hydrostatic pressure,response to other organism,cell differentiation involved in embryonic placenta development,extrinsic apoptotic signaling pathway,hepatocyte apoptotic process	structural molecule activity,protein binding,protein complex binding,scaffold protein binding	nucleus,nucleoplasm,cytoplasm,intermediate filament,cell-cell junction,dystrophin-associated glycoprotein complex,apicolateral plasma membrane,nuclear matrix,Z disc,sarcolemma,costamere,keratin filament,intermediate filament cytoskeleton,extracellular exosome,cell periphery	sp	1	4	uniprot_mouse_proteome	>sp|P11679|K2C8_MOUSE Keratin, type II cytoskeletal 8 OS=Mus musculus GN=Krt8 PE=1 SV=4	(K)[122].[123]MLETKWSLLQQQK.(T)	1	2	_M[Oxidation (M)]LETK[Acetyl (K)]WSLLQQQK_.3|_M[Oxidation (M)]LETK[Acetyl (K)]WSLLQQQK_.2
Q91VD9	Ndufs1	Q91VD9	NDUS1_MOUSE	NADH-ubiquinone oxidoreductase 75 kDa subunit, mitochondrial	TRUE	T2KO_Male / WT_Male	T2KO_Male	WT_Male	4	_M[Oxidation (M)]C[Carbamidomethyl (C)]LVEIEK[Acetyl (K)]APK_		Q91VD9	K84	Ndufs1_K84	45877.9	127082	1.46989	1.46989	177.001	2.77001	0.999192	-0.00116608	0.888893	1.47106		0	0.0106382	3	0.271935	Mus musculus	0.144	79776.8	apoptotic mitochondrial changes,ATP synthesis coupled electron transport,cellular respiration,ATP metabolic process,regulation of mitochondrial membrane potential,reactive oxygen species metabolic process	NADH dehydrogenase (ubiquinone) activity,electron carrier activity,metal ion binding,iron-sulfur cluster binding,2 iron, 2 sulfur cluster binding,4 iron, 4 sulfur cluster binding	mitochondrion,mitochondrial respiratory chain complex I,mitochondrial intermembrane space,myelin sheath,plasma membrane respiratory chain complex I	sp	1	2	uniprot_mouse_proteome	>sp|Q91VD9|NDUS1_MOUSE NADH-ubiquinone oxidoreductase 75 kDa subunit, mitochondrial OS=Mus musculus GN=Ndufs1 PE=1 SV=2	(R)[75].[76]MCLVEIEKAPK.(V)	1	1	_M[Oxidation (M)]C[Carbamidomethyl (C)]LVEIEK[Acetyl (K)]APK_.2
Q60936	Coq8a	Q60936	COQ8A_MOUSE	Atypical kinase COQ8A, mitochondrial	TRUE	T2KO_Male / WT_Male	T2KO_Male	WT_Male	4	_IHNLIPVM[Oxidation (M)]LK[Acetyl (K)]HR_		Q60936	K593	Coq8a_K593	396.347	14074.7	5.1502	5.1502	3451.11	35.5111	1.10367	0.142308	0.899791	5.00789		0	0.0106669	3	1.17904	Mus musculus	0.048	71743	ubiquinone biosynthetic process,phosphorylation,protein phosphorylation	ATP binding,kinase activity,ADP binding,protein kinase activity	mitochondrion,integral component of membrane	sp	1	2	uniprot_mouse_proteome	>sp|Q60936|COQ8A_MOUSE Atypical kinase COQ8A, mitochondrial OS=Mus musculus GN=Coq8a PE=1 SV=2	(K)[582].[583]IHNLIPVMLKHR.(L)	1	1	_IHNLIPVM[Oxidation (M)]LK[Acetyl (K)]HR_.3
P14148	Rpl7	P14148	RL7_MOUSE	60S ribosomal protein L7	TRUE	T2KO_Male / WT_Male	T2KO_Male	WT_Male	4	_FKEANNFLWPFK[Acetyl (K)]LSSPR_		P14148	K234	Rpl7_K234	161.5	25997.9	7.33072	7.33072	15997.8	160.978	0.929635	-0.105263	0.768593	7.43598		0	0.0106727	3	1.11173	Mus musculus	0.326	31419.6	maturation of LSU-rRNA from tricistronic rRNA transcript (SSU-rRNA, 5.8S rRNA, LSU-rRNA),cytoplasmic translation,rRNA processing,translation,ribosomal large subunit biogenesis	DNA binding,RNA binding,mRNA binding,structural constituent of ribosome,protein homodimerization activity	nucleus,nucleolus,cytoplasm,polysome,focal adhesion,membrane,cytosolic large ribosomal subunit,intracellular ribonucleoprotein complex,extracellular exosome	sp	1	2	uniprot_mouse_proteome	>sp|P14148|RL7_MOUSE 60S ribosomal protein L7 OS=Mus musculus GN=Rpl7 PE=1 SV=2	(R)[221].[222]FKEANNFLWPFKLSSPR.(G)	1	1	_FKEANNFLWPFK[Acetyl (K)]LSSPR_.3
A0A0R4J0Q5;P21619	Lmnb2	A0A0R4J0Q5;P21619	A0A0R4J0Q5_MOUSE;LMNB2_MOUSE	Lamin-B2	TRUE	T2KO_Male / WT_Male	T2KO_Male	WT_Male	4	_LQEK[Acetyl (K)]EELR_	P21619	P21619	K25	Lmnb2_K25	11628.2	48613.8	2.06374	2.06374	318.067	4.18067	1.01059	0.0151975	0.945368	2.04854		0	0.0106792	3	0.354423	Mus musculus	5.9%;6%	69084.91;67318.05	;	;structural molecule activity	;nucleus,nuclear envelope,nuclear inner membrane,lamin filament	tr;sp	1	1;2	uniprot_mouse_proteome	>tr|A0A0R4J0Q5|A0A0R4J0Q5_MOUSE Lamin-B2 OS=Mus musculus GN=Lmnb2 PE=1 SV=1;>sp|P21619|LMNB2_MOUSE Lamin-B2 OS=Mus musculus GN=Lmnb2 PE=1 SV=2	(R)[39].[40]LQEKEELR.(E);(R)[20].[21]LQEKEELR.(E)	1	1	_LQEK[Acetyl (K)]EELR_.2
Q8BGL3	Sult2a8	Q8BGL3	Q8BGL3_MOUSE	Sulfotransferase	TRUE	T2KO_Male / WT_Male	T2KO_Male	WT_Male	4	_M[Oxidation (M)]ISQSC[Carbamidomethyl (C)]LSNIEK[Acetyl (K)]HEFIM[Oxidation (M)]R_		Q8BGL3	K238	Sult2a8_K238	543.122	819509	10.5593	10.5593	150789	1508.89	0.791361	-0.337592	0.884947	10.8969		0	0.0106972	3	2.63266	Mus musculus	0.234	33295.3	biological_process	molecular_function,sulfotransferase activity	cellular_component	tr	1	1	uniprot_mouse_proteome	>tr|Q8BGL3|Q8BGL3_MOUSE Sulfotransferase OS=Mus musculus GN=Sult2a8 PE=1 SV=1	(R)[225].[226]MISQSCLSNIEKHEFIMR.(K)	1	1	_M[Oxidation (M)]ISQSC[Carbamidomethyl (C)]LSNIEK[Acetyl (K)]HEFIM[Oxidation (M)]R_.3
A0A1B0GRV0;Q9Z0S1	Bpnt1	A0A1B0GRV0;Q9Z0S1	A0A1B0GRV0_MOUSE;BPNT1_MOUSE	3'(2'),5'-bisphosphate nucleotidase 1;3'(2'),5'-bisphosphate nucleotidase 1	TRUE	T2KO_Male / WT_Male	T2KO_Male	WT_Male	4	_ASAYVFASPGC[Carbamidomethyl (C)]K[Acetyl (K)]K_	Q9Z0S1	Q9Z0S1	K244	Bpnt1_K244	198.781	6480.56	5.02687	5.02687	3160.16	32.6016				5.02687	Not normalized	0	0.0106981	3	1.09938	Mus musculus	19.2%;20.1%	34973.89;33196.02	;dephosphorylation,phosphatidylinositol phosphorylation	;3'(2'),5'-bisphosphate nucleotidase activity,metal ion binding	;extracellular exosome	tr;sp	1	1;2	uniprot_mouse_proteome	>tr|A0A1B0GRV0|A0A1B0GRV0_MOUSE 3'(2'),5'-bisphosphate nucleotidase 1 OS=Mus musculus GN=Bpnt1 PE=1 SV=1;>sp|Q9Z0S1|BPNT1_MOUSE 3'(2'),5'-bisphosphate nucleotidase 1 OS=Mus musculus GN=Bpnt1 PE=1 SV=2	(K)[246].[247]ASAYVFASPGCKK.(W);(K)[231].[232]ASAYVFASPGCKK.(W)	1	1	_ASAYVFASPGC[Carbamidomethyl (C)]K[Acetyl (K)]K_.2
Q9DBM2	Ehhadh	Q9DBM2	ECHP_MOUSE	Peroxisomal bifunctional enzyme	TRUE	T2KO_Male / WT_Male	T2KO_Male	WT_Male	4	_IITSTLEK[Acetyl (K)]EASK_		Q9DBM2	K344	Ehhadh_K344	275508	938426	1.76815	1.76815	240.617	3.40617	1.05268	0.0740652	0.83584	1.69409		0	0.0107527	3	0.301386	Mus musculus	0.336	78301.4	internal protein amino acid acetylation,fatty acid beta-oxidation,acyl-CoA metabolic process	3-hydroxyacyl-CoA dehydrogenase activity,dodecenoyl-CoA delta-isomerase activity,enoyl-CoA hydratase activity,receptor binding,enzyme binding	mitochondrion,peroxisome,cytosol	sp	1	4	uniprot_mouse_proteome	>sp|Q9DBM2|ECHP_MOUSE Peroxisomal bifunctional enzyme OS=Mus musculus GN=Ehhadh PE=1 SV=4	(K)[335].[336]IITSTLEKEASK.(S)	1	1	_IITSTLEK[Acetyl (K)]EASK_.2
Q7M6Y3;Q7M6Y3-2;Q7M6Y3-3;Q7M6Y3-4;Q7M6Y3-5;Q7M6Y3-6	Picalm	Q7M6Y3;Q7M6Y3-2;Q7M6Y3-3;Q7M6Y3-4;Q7M6Y3-5;Q7M6Y3-6	PICAL_MOUSE	Phosphatidylinositol-binding clathrin assembly protein;Isoform 2 of Phosphatidylinositol-binding clathrin assembly protein;Isoform 3 of Phosphatidylinositol-binding clathrin assembly protein;Isoform 4 of Phosphatidylinositol-binding clathrin assembly protein;Isoform 5 of Phosphatidylinositol-binding clathrin assembly protein;Isoform 6 of Phosphatidylinositol-binding clathrin assembly protein	TRUE	T2KO_Male / WT_Male	T2KO_Male	WT_Male	4	_YLNEK[Acetyl (K)]AVSYR_	Q7M6Y3	Q7M6Y3	K134	Picalm_K134	571.12	4944.13	3.11385	3.11385	765.691	8.65691				3.11385	Not normalized	0	0.0107809	3	0.582605	Mus musculus	5.6%;5.6%-2;5.6%-3;5.6%-4;5.6%-5;5.6%-6	71543.39;71543.39-2;71543.39-3;71543.39-4;71543.39-5;71543.39-6	receptor-mediated endocytosis,axonogenesis,learning or memory,cell proliferation,negative regulation of gene expression,vesicle organization,synaptic vesicle maturation,endosomal transport,hemopoiesis,regulation of endocytosis,receptor internalization,regulation of protein localization,cargo loading into vesicle,positive regulation of GTPase activity,transcytosis,positive regulation of transcript…	1-phosphatidylinositol binding,Rab GTPase binding,clathrin binding,clathrin heavy chain binding,clathrin adaptor activity,cadherin binding,low-density lipoprotein particle receptor binding;;;;;	intracellular,nucleus,early endosome,Golgi apparatus,clathrin-coated pit,cell surface,membrane,clathrin-coated vesicle,vesicle,neuronal cell body,intracellular membrane-bounded organelle,endosome to plasma membrane transport vesicle,neurofibrillary tangle,AP-2 adaptor complex,clathrin coat of coated pit,perinuclear region of cytoplasm;;;;;	sp	1;;;;;	1;;;;;	uniprot_mouse_proteome	>sp|Q7M6Y3|PICAL_MOUSE Phosphatidylinositol-binding clathrin assembly protein OS=Mus musculus GN=Picalm PE=1 SV=1;>sp|Q7M6Y3-2|PICAL_MOUSE Isoform 2 of Phosphatidylinositol-binding clathrin assembly protein OS=Mus musculus GN=Picalm;>sp|Q7M6Y3-3|PICAL_MOUSE Isoform 3 of Phosphatidylinositol-binding clathrin assembly protein OS=Mus musculus GN=Picalm;>sp|Q7M6Y3-4|PICAL_MOUSE Isoform 4 of Phosphati…	(R)[128].[129]YLNEKAVSYR.(Q)	1	1	_YLNEK[Acetyl (K)]AVSYR_.2
Q9EQ20	Aldh6a1	Q9EQ20	MMSA_MOUSE	Methylmalonate-semialdehyde dehydrogenase [acylating], mitochondrial	TRUE	T2KO_Male / WT_Male	T2KO_Male	WT_Male	4	_LFIDGK[Acetyl (K)]FVESK_		Q9EQ20	K47	Aldh6a1_K47	25475.2	139324	2.45128	2.45128	446.901	5.46901	0.992032	-0.0115418	0.910728	2.46282		0	0.010831	3	0.579846	Mus musculus	0.179	57915.6	thymine catabolic process,valine catabolic process,brown fat cell differentiation,oxidation-reduction process	RNA binding,methylmalonate-semialdehyde dehydrogenase (acylating) activity,malonate-semialdehyde dehydrogenase (acetylating) activity	nucleoplasm,mitochondrion,extracellular exosome	sp	1	1	uniprot_mouse_proteome	>sp|Q9EQ20|MMSA_MOUSE Methylmalonate-semialdehyde dehydrogenase [acylating], mitochondrial OS=Mus musculus GN=Aldh6a1 PE=1 SV=1	(K)[40].[41]LFIDGKFVESK.(S)	1	1	_LFIDGK[Acetyl (K)]FVESK_.2
P07724	Alb	P07724	ALBU_MOUSE	Serum albumin	TRUE	T2KO_Male / WT_Male	T2KO_Male	WT_Male	4	_NLVK[Acetyl (K)]TNC[Carbamidomethyl (C)]DLYEK_		P07724	K413	Alb_K413	91031.5	290721	1.6752	1.6752	219.363	3.19363	1.17248	0.229566	0.648266	1.44563		0	0.0108996	3	0.304639	Mus musculus	0.47	68692.5	retina homeostasis,transport,cellular response to starvation,hemolysis by symbiont of host erythrocytes,negative regulation of apoptotic process,maintenance of mitochondrion location	DNA binding,fatty acid binding,drug binding,toxic substance binding,pyridoxal phosphate binding,identical protein binding,metal ion binding,chaperone binding,oxygen binding	extracellular region,extracellular space,nucleus,cytoplasm,endoplasmic reticulum,Golgi apparatus,myelin sheath,protein complex,extracellular exosome,blood microparticle	sp	1	3	uniprot_mouse_proteome	>sp|P07724|ALBU_MOUSE Serum albumin OS=Mus musculus GN=Alb PE=1 SV=3	(K)[408].[409]NLVKTNCDLYEK.(L)	1	1	_NLVK[Acetyl (K)]TNC[Carbamidomethyl (C)]DLYEK_.2
Q99J08	Sec14l2	Q99J08	S14L2_MOUSE	SEC14-like protein 2	TRUE	T2KO_Male / WT_Male	T2KO_Male	WT_Male	4	_LFVVK[Acetyl (K)]APK_		Q99J08	K193	Sec14l2_K193	13525.4	54089	1.99967	1.99967	299.908	3.99908	0.932903	-0.100202	0.91065	2.09987		0	0.010939	3	0.410506	Mus musculus	0.154	46300.3	transcription, DNA-templated,regulation of transcription, DNA-templated,transport	transporter activity,lipid binding	nucleus,cytosol,integral component of membrane,extracellular exosome	sp	1	1	uniprot_mouse_proteome	>sp|Q99J08|S14L2_MOUSE SEC14-like protein 2 OS=Mus musculus GN=Sec14l2 PE=1 SV=1	(R)[187].[188]LFVVKAPK.(L)	1	1	_LFVVK[Acetyl (K)]APK_.2
Q3V3K3;Q8BYC6	Taok3	Q3V3K3;Q8BYC6	Q3V3K3_MOUSE;TAOK3_MOUSE	Serine/threonine-protein kinase TAO3	TRUE	T2KO_Male / WT_Male	T2KO_Male	WT_Male	4	_ELQK[Acetyl (K)]LEQR_	Q8BYC6	Q8BYC6	K830	Taok3_K830	5564.39	17034.8	1.61419	1.61419	206.139	3.06139				1.61419	Not normalized	0	0.010948	3	0.316892	Mus musculus	1.8%;0.9%	53064.83;105335.69	;MAPK cascade,activation of MAPKK activity,DNA repair,protein phosphorylation,cellular response to DNA damage stimulus,mitotic G2 DNA damage checkpoint,regulation of mitotic cell cycle,nervous system development,stress-activated protein kinase signaling cascade,positive regulation of stress-activated MAPK cascade,regulation of apoptotic process,positive regulation of JUN kinase activity,negative …	;protein serine/threonine kinase activity,MAP kinase kinase kinase activity,ATP binding,transferase activity	;cytoplasm	tr;sp	1	1;2	uniprot_mouse_proteome	>tr|Q3V3K3|Q3V3K3_MOUSE Serine/threonine-protein kinase TAO3 OS=Mus musculus GN=Taok3 PE=1 SV=1;>sp|Q8BYC6|TAOK3_MOUSE Serine/threonine-protein kinase TAO3 OS=Mus musculus GN=Taok3 PE=1 SV=2	(R)[365].[366]ELQKLEQR.(V);(R)[825].[826]ELQKLEQR.(V)	1	1	_ELQK[Acetyl (K)]LEQR_.2
P16460	Ass1	P16460	ASSY_MOUSE	Argininosuccinate synthase	TRUE	T2KO_Male / WT_Male	T2KO_Male	WT_Male	4	_GRNDLM[Oxidation (M)]EYAK[Acetyl (K)]QHGIPIPVTPK_		P16460	K165	Ass1_K165	47.8186	6352.83	7.05368	7.05368	13185.3	132.853	0.952554	-0.0701275	0.768593	7.12381		0	0.0111223	3	2.05422	Mus musculus	0.333	46584.5	urea cycle,citrulline metabolic process,argininosuccinate metabolic process,arginine biosynthetic process,aspartate metabolic process,positive regulation of nitric oxide biosynthetic process,cellular response to laminar fluid shear stress,negative regulation of leukocyte cell-cell adhesion	RNA binding,argininosuccinate synthase activity,ATP binding,amino acid binding,identical protein binding	mitochondrion,cytosol,myelin sheath,extracellular exosome	sp	1	1	uniprot_mouse_proteome	>sp|P16460|ASSY_MOUSE Argininosuccinate synthase OS=Mus musculus GN=Ass1 PE=1 SV=1	(K)[154].[155]GRNDLMEYAKQHGIPIPVTPK.(S)	1	1	_GRNDLM[Oxidation (M)]EYAK[Acetyl (K)]QHGIPIPVTPK_.4
Q9CZS1	Aldh1b1	Q9CZS1	AL1B1_MOUSE	Aldehyde dehydrogenase X, mitochondrial	TRUE	T2KO_Male / WT_Male	T2KO_Male	WT_Male	8	_LFINNEWHDAVSK[Acetyl (K)]K_		Q9CZS1	K53	Aldh1b1_K53	21004.1	158060	2.91173	2.91173	652.519	7.52519	1.53293	0.616295	0.827456	2.29543		0	0.0111855	7	2.44112	Mus musculus	0.069	57552.9	ethanol catabolic process,oxidation-reduction process	aldehyde dehydrogenase (NAD) activity	nucleoplasm,mitochondrion,mitochondrial matrix,intracellular membrane-bounded organelle	sp	1	1	uniprot_mouse_proteome	>sp|Q9CZS1|AL1B1_MOUSE Aldehyde dehydrogenase X, mitochondrial OS=Mus musculus GN=Aldh1b1 PE=1 SV=1	(K)[39].[40]LFINNEWHDAVSKK.(T)	1	2	_LFINNEWHDAVSK[Acetyl (K)]K_.3|_LFINNEWHDAVSK[Acetyl (K)]K_.2
A0A0A0MQF6;P16858	Gapdh	A0A0A0MQF6;P16858	A0A0A0MQF6_MOUSE;G3P_MOUSE	Glyceraldehyde-3-phosphate dehydrogenase	TRUE	T2KO_Male / WT_Male	T2KO_Male	WT_Male	8	_LEKPAK[Acetyl (K)]YDDIK_	P16858	P16858	K252	Gapdh_K252	15660.3	38655	1.30354	1.30354	146.834	2.46834	0.909715	-0.136513	0.827456	1.44006		0	0.0112464	7	0.575719	Mus musculus	33.1%;35.7%	38653.44;35810.01	;microtubule cytoskeleton organization,glucose metabolic process,glycolytic process,multicellular organism development,negative regulation of endopeptidase activity,negative regulation of translation,killing of cells of other organism,peptidyl-cysteine S-trans-nitrosylation,positive regulation of cytokine secretion,protein stabilization,defense response to fungus,neuron apoptotic process,killing …	;glyceraldehyde-3-phosphate dehydrogenase (NAD+) (phosphorylating) activity,protein binding,microtubule binding,aspartic-type endopeptidase inhibitor activity,enzyme binding,peptidyl-cysteine S-nitrosylase activity,identical protein binding,NADP binding,NAD binding,disordered domain specific binding	;nucleus,cytoplasm,mitochondrion,lipid particle,cytosol,plasma membrane,microtubule cytoskeleton,membrane,intracellular ribonucleoprotein complex,extracellular matrix,nuclear membrane,vesicle,myelin sheath,intracellular membrane-bounded organelle,extracellular exosome,GAIT complex	tr;sp	1	1;2	uniprot_mouse_proteome	>tr|A0A0A0MQF6|A0A0A0MQF6_MOUSE Glyceraldehyde-3-phosphate dehydrogenase OS=Mus musculus GN=Gapdh PE=1 SV=1;>sp|P16858|G3P_MOUSE Glyceraldehyde-3-phosphate dehydrogenase OS=Mus musculus GN=Gapdh PE=1 SV=2	(R)[271].[272]LEKPAKYDDIK.(K);(R)[245].[246]LEKPAKYDDIK.(K)	1	2	_LEKPAK[Acetyl (K)]YDDIK_.3|_LEKPAK[Acetyl (K)]YDDIK_.2
Q9CQN1	Trap1	Q9CQN1	TRAP1_MOUSE	Heat shock protein 75 kDa, mitochondrial	TRUE	T2KO_Male / WT_Male	T2KO_Male	WT_Male	4	_YIAQAYDK[Acetyl (K)]PR_		Q9CQN1	K326	Trap1_K326	16879.7	50773.1	1.58877	1.58877	200.793	3.00793	0.95811	-0.0617368	0.938378	1.65051		0	0.0112785	3	0.277167	Mus musculus	0.088	80209	protein folding,response to stress,translational attenuation,negative regulation of cellular respiration,negative regulation of intrinsic apoptotic signaling pathway in response to hydrogen peroxide	RNA binding,ATP binding,protein kinase binding,unfolded protein binding	nucleoplasm,mitochondrion,mitochondrial inner membrane,mitochondrial intermembrane space,mitochondrial matrix,lipid particle,membrane,extracellular exosome	sp	1	1	uniprot_mouse_proteome	>sp|Q9CQN1|TRAP1_MOUSE Heat shock protein 75 kDa, mitochondrial OS=Mus musculus GN=Trap1 PE=1 SV=1	(R)[317].[318]YIAQAYDKPR.(F)	1	1	_YIAQAYDK[Acetyl (K)]PR_.2
Q9DCM2	Gstk1	Q9DCM2	GSTK1_MOUSE	Glutathione S-transferase kappa 1	TRUE	T2KO_Male / WT_Male	T2KO_Male	WT_Male	8	_KGQYIFK[Acetyl (K)]EIPLLK_		Q9DCM2	K68	Gstk1_K68	16157.9	80078.1	2.30917	2.30917	395.597	4.95597	1.12486	0.169743	0.544034	2.13942		0	0.0113366	7	1.97636	Mus musculus	0.407	25704	glutathione metabolic process,epithelial cell differentiation,oxidation-reduction process,cellular oxidant detoxification	glutathione transferase activity,glutathione peroxidase activity,receptor binding,protein binding,protein disulfide oxidoreductase activity	intracellular,mitochondrion,mitochondrial inner membrane,mitochondrial matrix,peroxisome,membrane,extracellular exosome	sp	1	3	uniprot_mouse_proteome	>sp|Q9DCM2|GSTK1_MOUSE Glutathione S-transferase kappa 1 OS=Mus musculus GN=Gstk1 PE=1 SV=3	(R)[60].[61]KGQYIFKEIPLLK.(Q)	1	2	_KGQYIFK[Acetyl (K)]EIPLLK_.3|_KGQYIFK[Acetyl (K)]EIPLLK_.2
E9QN99	Abhd14b	E9QN99	E9QN99_MOUSE	Protein ABHD14B	TRUE	T2KO_Male / WT_Male	T2KO_Male	WT_Male	8	_VLVM[Oxidation (M)]EGAGHPC[Carbamidomethyl (C)]YLDK[Acetyl (K)]PDEWHK_		E9QN99	K194	Abhd14b_K194	1467.41	14644.9	3.31906	3.31906	898.013	9.98013	0.93344	-0.099371	0.863158	3.41843		0	0.0113465	7	1.86875	Mus musculus	0.3	22450.8				tr	1	1	uniprot_mouse_proteome	>tr|E9QN99|E9QN99_MOUSE Protein ABHD14B OS=Mus musculus GN=Abhd14b PE=1 SV=1	(R)[178].[179]VLVMEGAGHPCYLDKPDEWHK.(G)	1	2	_VLVM[Oxidation (M)]EGAGHPC[Carbamidomethyl (C)]YLDK[Acetyl (K)]PDEWHK_.4|_VLVM[Oxidation (M)]EGAGHPC[Carbamidomethyl (C)]YLDK[Acetyl (K)]PDEWHK_.3
A0A0R4J0Q5;P21619	Lmnb2	A0A0R4J0Q5;P21619	A0A0R4J0Q5_MOUSE;LMNB2_MOUSE	Lamin-B2	TRUE	T2KO_Male / WT_Male	T2KO_Male	WT_Male	4	_ISEK[Acetyl (K)]EEVTTR_	P21619	P21619	K59	Lmnb2_K59	15486.3	47875.4	1.62829	1.62829	209.147	3.09147	1.01059	0.0151975	0.945368	1.61309		0	0.011402	3	0.308446	Mus musculus	5.9%;6%	69084.91;67318.05	;	;structural molecule activity	;nucleus,nuclear envelope,nuclear inner membrane,lamin filament	tr;sp	1	1;2	uniprot_mouse_proteome	>tr|A0A0R4J0Q5|A0A0R4J0Q5_MOUSE Lamin-B2 OS=Mus musculus GN=Lmnb2 PE=1 SV=1;>sp|P21619|LMNB2_MOUSE Lamin-B2 OS=Mus musculus GN=Lmnb2 PE=1 SV=2	(R)[73].[74]ISEKEEVTTR.(E);(R)[54].[55]ISEKEEVTTR.(E)	1	1	_ISEK[Acetyl (K)]EEVTTR_.2
P85094	Isoc2a	P85094	ISC2A_MOUSE	Isochorismatase domain-containing protein 2A	TRUE	T2KO_Male / WT_Male	T2KO_Male	WT_Male	8	_DASHPQFK[Acetyl (K)]EIQK_		P85094	K178	Isoc2a_K178	35299.9	153776	2.12309	2.12309	335.627	4.35627	0.724118	-0.465704	0.955045	2.5888		0	0.0114071	7	1.13185	Mus musculus	0.141	22417.3	metabolic process,protein destabilization	molecular_function,catalytic activity	nucleus,cytoplasm,mitochondrion	sp	1	1	uniprot_mouse_proteome	>sp|P85094|ISC2A_MOUSE Isochorismatase domain-containing protein 2A OS=Mus musculus GN=Isoc2a PE=1 SV=1	(R)[169].[170]DASHPQFKEIQK.(I)	1	2	_DASHPQFK[Acetyl (K)]EIQK_.3|_DASHPQFK[Acetyl (K)]EIQK_.2
Q8R0Y6	Aldh1l1	Q8R0Y6	AL1L1_MOUSE	Cytosolic 10-formyltetrahydrofolate dehydrogenase	TRUE	T2KO_Male / WT_Male	T2KO_Male	WT_Male	8	_EGHEVVGVFTIPDK[Acetyl (K)]DGK_		Q8R0Y6	K35	Aldh1l1_K35	2048.07	117581	5.84325	5.84325	5641.08	57.4108	0.985128	-0.0216168	0.710875	5.86487		0	0.0114575	7	1.74714	Mus musculus	0.381	98709.2	one-carbon metabolic process,biosynthetic process,10-formyltetrahydrofolate catabolic process,oxidation-reduction process	aldehyde dehydrogenase (NAD) activity,protein binding,formyltetrahydrofolate dehydrogenase activity,hydroxymethyl-, formyl- and related transferase activity	mitochondrion,cytosol,extracellular exosome	sp	1	1	uniprot_mouse_proteome	>sp|Q8R0Y6|AL1L1_MOUSE Cytosolic 10-formyltetrahydrofolate dehydrogenase OS=Mus musculus GN=Aldh1l1 PE=1 SV=1	(K)[20].[21]EGHEVVGVFTIPDKDGK.(A)	1	2	_EGHEVVGVFTIPDK[Acetyl (K)]DGK_.3|_EGHEVVGVFTIPDK[Acetyl (K)]DGK_.2
P19253	Rpl13a	P19253	RL13A_MOUSE	60S ribosomal protein L13a	TRUE	T2KO_Male / WT_Male	T2KO_Male	WT_Male	4	_YQAVTATLEEK[Acetyl (K)]RK_		P19253	K159	Rpl13a_K159	13215.4	45486.3	1.78321	1.78321	244.192	3.44192	0.993892	-0.00883878	0.948964	1.79205		0	0.0115061	3	0.350749	Mus musculus	0.099	23464.2	translation,negative regulation of translation,response to lipopolysaccharide,regulation of homeostatic process,macrophage chemotaxis,lung morphogenesis,cellular response to interferon-gamma,negative regulation of formation of translation preinitiation complex	RNA binding,mRNA binding,structural constituent of ribosome	nucleus,nucleolus,cytoplasm,focal adhesion,membrane,cytosolic large ribosomal subunit,intracellular ribonucleoprotein complex,GAIT complex	sp	1	4	uniprot_mouse_proteome	>sp|P19253|RL13A_MOUSE 60S ribosomal protein L13a OS=Mus musculus GN=Rpl13a PE=1 SV=4	(K)[147].[148]YQAVTATLEEKRK.(E)	1	1	_YQAVTATLEEK[Acetyl (K)]RK_.3
A2AP32;Q3UIU2	Ndufb6	A2AP32;Q3UIU2	A2AP32_MOUSE;NDUB6_MOUSE	NADH dehydrogenase [ubiquinone] 1 beta subcomplex subunit 6	TRUE	T2KO_Male / WT_Male	T2KO_Male	WT_Male	4	_[Acetyl (Protein N-term)]SGYTPDEK[Acetyl (K)]LR_	Q3UIU2	Q3UIU2	K9	Ndufb6_K9	127963	335107	1.38889	1.38889	161.878	2.61878				1.38889	Not normalized	0	0.0115607	3	0.258346	Mus musculus	10.3%;7.8%	11741.54;15515.06	;mitochondrial respiratory chain complex I assembly,mitochondrial ATP synthesis coupled electron transport	;	;nucleoplasm,mitochondrion,mitochondrial respiratory chain complex I,integral component of membrane,mitochondrial membrane	tr;sp	1	1;3	uniprot_mouse_proteome	>tr|A2AP32|A2AP32_MOUSE NADH dehydrogenase [ubiquinone] 1 beta subcomplex subunit 6 OS=Mus musculus GN=Ndufb6 PE=1 SV=1;>sp|Q3UIU2|NDUB6_MOUSE NADH dehydrogenase [ubiquinone] 1 beta subcomplex subunit 6 OS=Mus musculus GN=Ndufb6 PE=1 SV=3	(M)[0].[1]SGYTPDEKLR.(L)	1	1	_[Acetyl (Protein N-term)]SGYTPDEK[Acetyl (K)]LR_.2
Q99LC3	Ndufa10	Q99LC3	NDUAA_MOUSE	NADH dehydrogenase [ubiquinone] 1 alpha subcomplex subunit 10, mitochondrial	TRUE	T2KO_Male / WT_Male	T2KO_Male	WT_Male	4	_VVEDIEYLK[Acetyl (K)]YNK_		Q99LC3	K277	Ndufa10_K277	71.5748	9834.41	7.10224	7.10224	13640	137.4	1.03151	0.0447509	0.898759	7.05749		0	0.011583	3	2.18799	Mus musculus	0.087	40603.4	mitochondrial electron transport, NADH to ubiquinone,mitochondrial respiratory chain complex I assembly	NADH dehydrogenase (ubiquinone) activity	mitochondrion,mitochondrial respiratory chain complex I,mitochondrial matrix,myelin sheath	sp	1	1	uniprot_mouse_proteome	>sp|Q99LC3|NDUAA_MOUSE NADH dehydrogenase [ubiquinone] 1 alpha subcomplex subunit 10, mitochondrial OS=Mus musculus GN=Ndufa10 PE=1 SV=1	(K)[267].[268]VVEDIEYLKYNK.(G)	1	1	_VVEDIEYLK[Acetyl (K)]YNK_.2
Q9Z2M7	Pmm2	Q9Z2M7	PMM2_MOUSE	Phosphomannomutase 2	TRUE	T2KO_Male / WT_Male	T2KO_Male	WT_Male	4	_IEFYELDK[Acetyl (K)]K_		Q9Z2M7	K145	Pmm2_K145	5628.26	47506.6	3.07737	3.07737	744.073	8.44073	1.036	0.0510244	0.873791	3.02634		0	0.011661	3	0.597689	Mus musculus	0.128	27656.6	mannose metabolic process,protein N-linked glycosylation,GDP-mannose biosynthetic process,protein targeting to ER	phosphomannomutase activity	nucleus,cytoplasm,cytosol,neuronal cell body,extracellular exosome	sp	1	1	uniprot_mouse_proteome	>sp|Q9Z2M7|PMM2_MOUSE Phosphomannomutase 2 OS=Mus musculus GN=Pmm2 PE=1 SV=1	(R)[136].[137]IEFYELDKK.(E)	1	1	_IEFYELDK[Acetyl (K)]K_.2
Q8BGT5	Gpt2	Q8BGT5	ALAT2_MOUSE	Alanine aminotransferase 2	TRUE	T2KO_Male / WT_Male	T2KO_Male	WT_Male	8	_EKEFVLGNLAK[Acetyl (K)]K_		Q8BGT5	K414	Gpt2_K414	13951.6	59333.6	2.08841	2.08841	325.28	4.2528	1.05309	0.0746346	0.910728	2.01378		0	0.0116707	7	1.35252	Mus musculus	0.073	57943.7	2-oxoglutarate metabolic process,biosynthetic process,L-alanine metabolic process,L-alanine catabolic process	L-alanine:2-oxoglutarate aminotransferase activity,pyridoxal phosphate binding	mitochondrion	sp	1	1	uniprot_mouse_proteome	>sp|Q8BGT5|ALAT2_MOUSE Alanine aminotransferase 2 OS=Mus musculus GN=Gpt2 PE=1 SV=1	(R)[402].[403]EKEFVLGNLAKK.(A)	1	2	_EKEFVLGNLAK[Acetyl (K)]K_.3|_EKEFVLGNLAK[Acetyl (K)]K_.2
Q99K67	Aass	Q99K67	AASS_MOUSE	Alpha-aminoadipic semialdehyde synthase, mitochondrial	TRUE	T2KO_Male / WT_Male	T2KO_Male	WT_Male	4	_DAVITSNGLLTDK[Acetyl (K)]YK_		Q99K67	K458	Aass_K458	157.964	12446.5	6.3	6.3	7779.34	78.7934	1.03492	0.0495224	0.949936	6.25048		0	0.0116804	3	1.68557	Mus musculus	0.226	102975	generation of precursor metabolites and energy,L-lysine catabolic process,lysine biosynthetic process via aminoadipic acid,L-lysine catabolic process to acetyl-CoA via saccharopine,oxidation-reduction process	saccharopine dehydrogenase (NADP+, L-lysine-forming) activity,saccharopine dehydrogenase (NAD+, L-glutamate-forming) activity	mitochondrion,intracellular membrane-bounded organelle	sp	1	1	uniprot_mouse_proteome	>sp|Q99K67|AASS_MOUSE Alpha-aminoadipic semialdehyde synthase, mitochondrial OS=Mus musculus GN=Aass PE=1 SV=1	(R)[444].[445]DAVITSNGLLTDKYK.(Y)	1	1	_DAVITSNGLLTDK[Acetyl (K)]YK_.2
Q61598;Q61598-2	Gdi2	Q61598;Q61598-2	GDIB_MOUSE	Rab GDP dissociation inhibitor beta;Isoform 2 of Rab GDP dissociation inhibitor beta	TRUE	T2KO_Male / WT_Male	T2KO_Male	WT_Male	4	_TFEGVDPK[Acetyl (K)]K_	Q61598	Q61598	K164	Gdi2_K164	65525.5	176022	1.42563	1.42563	168.631	2.68631				1.42563	Not normalized	0	0.0117673	3	0.295249	Mus musculus	24.7%;24.7%-2	50537.12;50537.12-2	small GTPase mediated signal transduction,protein transport,positive regulation of GTPase activity;	RNA binding,Rab GDP-dissociation inhibitor activity,GTPase activator activity,protein binding;	Golgi apparatus,focal adhesion,membrane,vesicle,myelin sheath,extracellular exosome;	sp	1;	1;	uniprot_mouse_proteome	>sp|Q61598|GDIB_MOUSE Rab GDP dissociation inhibitor beta OS=Mus musculus GN=Gdi2 PE=1 SV=1;>sp|Q61598-2|GDIB_MOUSE Isoform 2 of Rab GDP dissociation inhibitor beta OS=Mus musculus GN=Gdi2	(R)[155].[156]TFEGVDPKK.(T);(R)[119].[120]TFEGVDPKK.(T)	1	1	_TFEGVDPK[Acetyl (K)]K_.2
Q8K215	Lyrm4	Q8K215	LYRM4_MOUSE	LYR motif-containing protein 4	TRUE	T2KO_Male / WT_Male	T2KO_Male	WT_Male	4	_LIIENQEK[Acetyl (K)]PR_		Q8K215	K88	Lyrm4_K88	6311.26	33486.4	2.40757	2.40757	430.581	5.30581	0.973392	-0.0389071	0.938378	2.44648		0	0.011809	3	0.470488	Mus musculus	0.209	10854.5	biological_process	molecular_function	mitochondrion,nuclear body	sp	1	1	uniprot_mouse_proteome	>sp|Q8K215|LYRM4_MOUSE LYR motif-containing protein 4 OS=Mus musculus GN=Lyrm4 PE=1 SV=1	(K)[79].[80]LIIENQEKPR.(T)	1	1	_LIIENQEK[Acetyl (K)]PR_.2
P56391	Cox6b1	P56391	CX6B1_MOUSE	Cytochrome c oxidase subunit 6B1	TRUE	T2KO_Male / WT_Male	T2KO_Male	WT_Male	4	_NYK[Acetyl (K)]TAPFDSR_		P56391	K13	Cox6b1_K13	33736.6	177201	2.393	2.393	425.247	5.25247	1.3621	0.445831	0.827456	1.94717		0	0.0118906	3	0.475731	Mus musculus	0.337	10071.5	substantia nigra development		mitochondrion,mitochondrial inner membrane,mitochondrial intermembrane space	sp	1	2	uniprot_mouse_proteome	>sp|P56391|CX6B1_MOUSE Cytochrome c oxidase subunit 6B1 OS=Mus musculus GN=Cox6b1 PE=1 SV=2	(K)[9].[10]NYKTAPFDSR.(F)	1	1	_NYK[Acetyl (K)]TAPFDSR_.2
A0A0U1RNJ1;P19096	Fasn	A0A0U1RNJ1;P19096	A0A0U1RNJ1_MOUSE;FAS_MOUSE	Fatty acid synthase	TRUE	T2KO_Male / WT_Male	T2KO_Male	WT_Male	4	_DIMLATGK[Acetyl (K)]LSPDAIPGK_	P19096	P19096	K1575	Fasn_K1575	0.94257	101.608	6.75221	6.75221	10679.9	107.799				6.75221	Not normalized	0	0.0119157	3	1.06068	Mus musculus	14.4%;14.4%	272228.16;272428.35	;osteoblast differentiation,acetyl-CoA metabolic process,fatty acid biosynthetic process,mammary gland development,oxidation-reduction process,cellular response to interleukin-4	;RNA binding,fatty acid synthase activity,[acyl-carrier-protein] S-acetyltransferase activity,[acyl-carrier-protein] S-malonyltransferase activity,3-oxoacyl-[acyl-carrier-protein] synthase activity,3-oxoacyl-[acyl-carrier-protein] reductase (NADPH) activity,3-hydroxypalmitoyl-[acyl-carrier-protein] dehydratase activity,enoyl-[acyl-carrier-protein] reductase (NADPH, B-specific) activity,oleoyl-[ac…	;mitochondrion,Golgi apparatus,cytosol,plasma membrane,membrane,melanosome,glycogen granule,extracellular exosome	tr;sp	1	1;2	uniprot_mouse_proteome	>tr|A0A0U1RNJ1|A0A0U1RNJ1_MOUSE Fatty acid synthase OS=Mus musculus GN=Fasn PE=1 SV=1;>sp|P19096|FAS_MOUSE Fatty acid synthase OS=Mus musculus GN=Fasn PE=1 SV=2	(R)[1564].[1565]DIMLATGKLSPDAIPGK.(W);(R)[1566].[1567]DIMLATGKLSPDAIPGK.(W)	1	1	_DIMLATGK[Acetyl (K)]LSPDAIPGK_.2
P09671	Sod2	P09671	SODM_MOUSE	Superoxide dismutase [Mn], mitochondrial	TRUE	T2KO_Male / WT_Male	T2KO_Male	WT_Male	12	_HHAAYVNNLNATEEK[Acetyl (K)]YHEALAK_		P09671	K68	Sod2_K68	92225.9	277573	1.58962	1.58962	200.971	3.00971	0.822751	-0.281472	0.942028	1.87109		0	0.0120328	11	1.7709	Mus musculus	0.252	24602.9	response to reactive oxygen species,response to superoxide,age-dependent response to oxidative stress,age-dependent response to reactive oxygen species,response to hypoxia,release of cytochrome c from mitochondria,liver development,detection of oxygen,vasodilation by acetylcholine involved in regulation of systemic arterial blood pressure,regulation of transcription from RNA polymerase II promote…	DNA binding,superoxide dismutase activity,protein binding,oxidoreductase activity,oxygen binding,enzyme binding,manganese ion binding,identical protein binding	mitochondrion,mitochondrial inner membrane,mitochondrial matrix,mitochondrial nucleoid,myelin sheath,extracellular exosome	sp	1	3	uniprot_mouse_proteome	>sp|P09671|SODM_MOUSE Superoxide dismutase [Mn], mitochondrial OS=Mus musculus GN=Sod2 PE=1 SV=3	(K)[52].[53]HHAAYVNNLNATEEKYHEALAK.(G)	1	3	_HHAAYVNNLNATEEK[Acetyl (K)]YHEALAK_.4|_HHAAYVNNLNATEEK[Acetyl (K)]YHEALAK_.5|_HHAAYVNNLNATEEK[Acetyl (K)]YHEALAK_.3
Q9DBT9	Dmgdh	Q9DBT9	M2GD_MOUSE	Dimethylglycine dehydrogenase, mitochondrial	TRUE	T2KO_Male / WT_Male	T2KO_Male	WT_Male	8	_DGLLFGPYESQEK[Acetyl (K)]M[Oxidation (M)]K_		Q9DBT9	K310	Dmgdh_K310	3277.97	23483.6	2.84078	2.84078	616.408	7.16408	0.854467	-0.226903	0.125149	3.06768		0	0.0121099	7	1.22536	Mus musculus	0.318	97254.8	amino-acid betaine catabolic process,choline catabolic process,oxidation-reduction process	RNA binding,dimethylglycine dehydrogenase activity	mitochondrion,mitochondrial matrix	sp	1	1	uniprot_mouse_proteome	>sp|Q9DBT9|M2GD_MOUSE Dimethylglycine dehydrogenase, mitochondrial OS=Mus musculus GN=Dmgdh PE=1 SV=1	(R)[296].[297]DGLLFGPYESQEKMK.(L)	1	2	_DGLLFGPYESQEK[Acetyl (K)]M[Oxidation (M)]K_.2|_DGLLFGPYESQEK[Acetyl (K)]M[Oxidation (M)]K_.3
P20029	Hspa5	P20029	GRP78_MOUSE	78 kDa glucose-regulated protein	TRUE	T2KO_Male / WT_Male	T2KO_Male	WT_Male	8	_NQLTSNPENTVFDAK[Acetyl (K)]R_		P20029	K97	Hspa5_K97	1220.84	8227.58	2.7526	2.7526	573.929	6.73929	0.856572	-0.223353	0.369591	2.97595		0	0.0121126	7	1.80885	Mus musculus	0.289	72422.1	platelet degranulation,ER overload response,activation of signaling protein activity involved in unfolded protein response,response to radiation,positive regulation of neuron projection development,cerebellum structural organization,cerebellar Purkinje cell layer development,substantia nigra development,neuron differentiation,positive regulation of cell migration,negative regulation of transformi…	protein binding,ATP binding,ATPase activity,enzyme binding,protein domain specific binding,ubiquitin protein ligase binding,ribosome binding,cadherin binding,unfolded protein binding,misfolded protein binding	extracellular region,nucleus,mitochondrion,endoplasmic reticulum,endoplasmic reticulum lumen,endoplasmic reticulum membrane,smooth endoplasmic reticulum,endoplasmic reticulum-Golgi intermediate compartment,plasma membrane,focal adhesion,cell surface,membrane,integral component of endoplasmic reticulum membrane,midbody,extracellular matrix,endoplasmic reticulum chaperone complex,melanosome,myelin …	sp	1	3	uniprot_mouse_proteome	>sp|P20029|GRP78_MOUSE 78 kDa glucose-regulated protein OS=Mus musculus GN=Hspa5 PE=1 SV=3	(K)[81].[82]NQLTSNPENTVFDAKR.(L)	1	2	_NQLTSNPENTVFDAK[Acetyl (K)]R_.3|_NQLTSNPENTVFDAK[Acetyl (K)]R_.2
A0A0U1RNJ1;P19096	Fasn	A0A0U1RNJ1;P19096	A0A0U1RNJ1_MOUSE;FAS_MOUSE	Fatty acid synthase	TRUE	T2KO_Male / WT_Male	T2KO_Male	WT_Male	4	_QEGVFAK[Acetyl (K)]EVR_	P19096	P19096	K673	Fasn_K673	130.847	49228.3	8.55547	8.55547	37522.9	376.229				8.55547	Not normalized	0	0.0121912	3	2.09952	Mus musculus	14.4%;14.4%	272228.16;272428.35	;osteoblast differentiation,acetyl-CoA metabolic process,fatty acid biosynthetic process,mammary gland development,oxidation-reduction process,cellular response to interleukin-4	;RNA binding,fatty acid synthase activity,[acyl-carrier-protein] S-acetyltransferase activity,[acyl-carrier-protein] S-malonyltransferase activity,3-oxoacyl-[acyl-carrier-protein] synthase activity,3-oxoacyl-[acyl-carrier-protein] reductase (NADPH) activity,3-hydroxypalmitoyl-[acyl-carrier-protein] dehydratase activity,enoyl-[acyl-carrier-protein] reductase (NADPH, B-specific) activity,oleoyl-[ac…	;mitochondrion,Golgi apparatus,cytosol,plasma membrane,membrane,melanosome,glycogen granule,extracellular exosome	tr;sp	1	1;2	uniprot_mouse_proteome	>tr|A0A0U1RNJ1|A0A0U1RNJ1_MOUSE Fatty acid synthase OS=Mus musculus GN=Fasn PE=1 SV=1;>sp|P19096|FAS_MOUSE Fatty acid synthase OS=Mus musculus GN=Fasn PE=1 SV=2	(K)[665].[666]QEGVFAKEVR.(T)	1	1	_QEGVFAK[Acetyl (K)]EVR_.2
P03930	Mtatp8	P03930	ATP8_MOUSE	ATP synthase protein 8	TRUE	T2KO_Male / WT_Male	T2KO_Male	WT_Male	8	_VKTPWELK[Acetyl (K)]WTK_		P03930	K54	Mtatp8_K54	22898.1	46392.8	1.01867	1.01867	102.605	2.02605	0.799571	-0.322703	0.934432	1.34137		0	0.0123856	7	0.597963	Mus musculus	0.403	7766.28	ATP synthesis coupled proton transport,response to hyperoxia	hydrogen ion transmembrane transporter activity,ATPase activity	mitochondrial proton-transporting ATP synthase complex, coupling factor F(o),mitochondrion,mitochondrial proton-transporting ATP synthase complex,integral component of membrane	sp	1	1	uniprot_mouse_proteome	>sp|P03930|ATP8_MOUSE ATP synthase protein 8 OS=Mus musculus GN=Mtatp8 PE=1 SV=1	(K)[45].[46]VKTPWELKWTK.(I)	1	2	_VKTPWELK[Acetyl (K)]WTK_.3|_VKTPWELK[Acetyl (K)]WTK_.2
P62862;Q642K5	Fau	P62862;Q642K5	RS30_MOUSE;Q642K5_MOUSE	40S ribosomal protein S30	TRUE	T2KO_Male / WT_Male	T2KO_Male	WT_Male	4	_RFVNVVPTFGK[Acetyl (K)]K_	P62862	P62862	K51	Fau_K51	6506.29	26561.9	2.02945	2.02945	308.25	4.0825				2.02945	Not normalized	0	0.0124464	3	0.411506	Mus musculus	20.3%;9%	6647.85;14415.67	;	;	;	sp;tr	1	1	uniprot_mouse_proteome	>sp|P62862|RS30_MOUSE 40S ribosomal protein S30 OS=Mus musculus GN=Fau PE=1 SV=1;>tr|Q642K5|Q642K5_MOUSE 40S ribosomal protein S30 OS=Mus musculus GN=Fau PE=1 SV=1	(R)[39].[40]RFVNVVPTFGKK.(K);(R)[113].[114]RFVNVVPTFGKK.(K)	1	1	_RFVNVVPTFGK[Acetyl (K)]K_.3
P32020	Scp2	P32020	NLTP_MOUSE	Non-specific lipid-transfer protein	TRUE	T2KO_Male / WT_Male	T2KO_Male	WT_Male	4	_KLEEEGEQFVK[Acetyl (K)]K_		P32020	K453	Scp2_K453	58246.2	176324	1.598	1.598	202.723	3.02723	0.952139	-0.0707563	0.932068	1.66875		0	0.0124964	3	0.272389	Mus musculus	0.269	59125.7	acyl-CoA metabolic process,steroid biosynthetic process,progesterone biosynthetic process,peroxisome organization,phospholipid transport,cholesterol transport,positive regulation of intracellular cholesterol transport,inositol trisphosphate biosynthetic process,positive regulation of steroid metabolic process,protein localization to plasma membrane,lipid hydroperoxide transport	fatty-acyl-CoA binding,receptor binding,protein binding,phosphatidylinositol transporter activity,sterol transporter activity,cholesterol binding,sterol binding,propanoyl-CoA C-acyltransferase activity,long-chain fatty acyl-CoA binding,propionyl-CoA C2-trimethyltridecanoyltransferase activity,oleic acid binding	nucleoplasm,mitochondrion,peroxisome,membrane,intracellular membrane-bounded organelle,protein complex,extracellular exosome	sp	1	3	uniprot_mouse_proteome	>sp|P32020|NLTP_MOUSE Non-specific lipid-transfer protein OS=Mus musculus GN=Scp2 PE=1 SV=3	(K)[441].[442]KLEEEGEQFVKK.(I)	1	1	_KLEEEGEQFVK[Acetyl (K)]K_.3
F8WJI3;Q8R3Q6	Ccdc58	F8WJI3;Q8R3Q6	F8WJI3_MOUSE;CCD58_MOUSE	Coiled-coil domain-containing protein 58	TRUE	T2KO_Male / WT_Male	T2KO_Male	WT_Male	4	_NLDDLTLLK[Acetyl (K)]R_	Q8R3Q6	Q8R3Q6	K100	Ccdc58_K100	13564.2	73837.6	2.44455	2.44455	444.355	5.44355				2.44455	Not normalized	0	0.0125381	3	0.495755	Mus musculus	15.7%;14.6%	15600.89;16665.11	;biological_process	;molecular_function	;mitochondrion	tr;sp	1	1	uniprot_mouse_proteome	>tr|F8WJI3|F8WJI3_MOUSE Coiled-coil domain-containing protein 58 OS=Mus musculus GN=Ccdc58 PE=1 SV=1;>sp|Q8R3Q6|CCD58_MOUSE Coiled-coil domain-containing protein 58 OS=Mus musculus GN=Ccdc58 PE=1 SV=1	(K)[80].[81]NLDDLTLLKR.(L);(K)[90].[91]NLDDLTLLKR.(L)	1	1	_NLDDLTLLK[Acetyl (K)]R_.2
Q8BMS4	Coq3	Q8BMS4	COQ3_MOUSE	Ubiquinone biosynthesis O-methyltransferase, mitochondrial	TRUE	T2KO_Male / WT_Male	T2KO_Male	WT_Male	4	_SFDPVLDK[Acetyl (K)]R_		Q8BMS4	K197	Coq3_K197	70947.5	208569	1.5557	1.5557	193.976	2.93976	1.1253	0.170312	0.794147	1.38539		0	0.0126196	3	0.298549	Mus musculus	0.024	40956.6	glycerol metabolic process,ubiquinone biosynthetic process,regulation of ubiquinone biosynthetic process,methylation	hexaprenyldihydroxybenzoate methyltransferase activity,O-methyltransferase activity,2-polyprenyl-6-methoxy-1,4-benzoquinone methyltransferase activity,3-demethylubiquinone-9 3-O-methyltransferase activity	mitochondrion,mitochondrial inner membrane	sp	1	1	uniprot_mouse_proteome	>sp|Q8BMS4|COQ3_MOUSE Ubiquinone biosynthesis O-methyltransferase, mitochondrial OS=Mus musculus GN=Coq3 PE=1 SV=1	(K)[188].[189]SFDPVLDKR.(I)	1	1	_SFDPVLDK[Acetyl (K)]R_.2
A0A0R4J0X5	Serpina1c	A0A0R4J0X5	A0A0R4J0X5_MOUSE	Alpha-1-antitrypsin 1-3	TRUE	T2KO_Male / WT_Male	T2KO_Male	WT_Male	4	_LVEK[Acetyl (K)]FLEEAK_		A0A0R4J0X5	K147	Serpina1c_K147	44343.7	149150	1.74996	1.74996	236.35	3.3635				1.74996	Not normalized	0	0.0127304	3	0.392319	Mus musculus	0.174	45854.3				tr	1	1	uniprot_mouse_proteome	>tr|A0A0R4J0X5|A0A0R4J0X5_MOUSE Alpha-1-antitrypsin 1-3 OS=Mus musculus GN=Serpina1c PE=1 SV=1	(K)[142].[143]LVEKFLEEAK.(N)	1	1	_LVEK[Acetyl (K)]FLEEAK_.2
Q99LF4	Rtcb	Q99LF4	RTCB_MOUSE	tRNA-splicing ligase RtcB homolog	TRUE	T2KO_Male / WT_Male	T2KO_Male	WT_Male	4	_AIK[Acetyl (K)]LRPIAVIK_		Q99LF4	K496	Rtcb_K496	329347	1.6084e+06	2.28795	2.28795	388.361	4.88361	1.09639	0.132761	0.91065	2.15519		0	0.0128631	3	0.457772	Mus musculus	0.022	55249.3	in utero embryonic development,placenta development,tRNA splicing, via endonucleolytic cleavage and ligation	RNA binding,RNA ligase (ATP) activity,ATP binding,vinculin binding,metal ion binding	nucleus,nuclear envelope,nucleoplasm,cytoplasm,endoplasmic reticulum membrane,cytosol,intracellular membrane-bounded organelle,tRNA-splicing ligase complex	sp	1	1	uniprot_mouse_proteome	>sp|Q99LF4|RTCB_MOUSE tRNA-splicing ligase RtcB homolog OS=Mus musculus GN=Rtcb PE=1 SV=1	(K)[492].[493]AIKLRPIAVIK.(G)	1	1	_AIK[Acetyl (K)]LRPIAVIK_.3
P52760	Hrsp12	P52760	UK114_MOUSE	Ribonuclease UK114	TRUE	T2KO_Male / WT_Male	T2KO_Male	WT_Male	8	_VISTTK[Acetyl (K)]APAAIGPYSQAVQVDR_		P52760	K13	Hrsp12_K13	72.1164	14997.7	7.7002	7.7002	20696.5	207.965	0.871405	-0.198585	0.83584	7.89878		0	0.0128989	7	2.007	Mus musculus	0.237	14255.4	kidney development,brain development,negative regulation of translation,lung development,response to lipid,negative regulation of epithelial cell proliferation,G1 to G0 transition,RNA phosphodiester bond hydrolysis, endonucleolytic,organonitrogen compound catabolic process,response to salt	RNA binding,endoribonuclease activity, producing 3'-phosphomonoesters,deaminase activity,long-chain fatty acid binding,protein homodimerization activity,transition metal ion binding,platinum binding,xenon atom binding	nucleus,cytoplasm,mitochondrion,mitochondrial matrix,peroxisome,cytosol,extracellular exosome	sp	1	3	uniprot_mouse_proteome	>sp|P52760|UK114_MOUSE Ribonuclease UK114 OS=Mus musculus GN=Hrsp12 PE=1 SV=3	(K)[6].[7]VISTTKAPAAIGPYSQAVQVDR.(T)	1	2	_VISTTK[Acetyl (K)]APAAIGPYSQAVQVDR_.3|_VISTTK[Acetyl (K)]APAAIGPYSQAVQVDR_.2
Q71RI9;Q71RI9-2	Kyat3	Q71RI9;Q71RI9-2	KAT3_MOUSE	Kynurenine--oxoglutarate transaminase 3;Isoform 2 of Kynurenine--oxoglutarate transaminase 3	TRUE	T2KO_Male / WT_Male	T2KO_Male	WT_Male	8	_ALSC[Carbamidomethyl (C)]LYGK[Acetyl (K)]IYQR_	Q71RI9	Q71RI9	K117	Kyat3_K117	1579.26	11876.5	2.91079	2.91079	652.032	7.52032	1.1395	0.1884	0.938378	2.72239		0	0.0129686	7	0.81572	Mus musculus	9%;9%-2	51126.2;51126.2-2	2-oxoglutarate metabolic process,cellular amino acid metabolic process,biosynthetic process,kynurenine metabolic process,L-kynurenine metabolic process;	RNA binding,kynurenine-oxoglutarate transaminase activity,pyridoxal phosphate binding,protein homodimerization activity,kynurenine-glyoxylate transaminase activity,cysteine-S-conjugate beta-lyase activity;	mitochondrion;	sp	1;	1;	uniprot_mouse_proteome	>sp|Q71RI9|KAT3_MOUSE Kynurenine--oxoglutarate transaminase 3 OS=Mus musculus GN=Kyat3 PE=1 SV=1;>sp|Q71RI9-2|KAT3_MOUSE Isoform 2 of Kynurenine--oxoglutarate transaminase 3 OS=Mus musculus GN=Kyat3	(K)[108].[109]ALSCLYGKIYQR.(Q);(K)[73].[74]ALSCLYGKIYQR.(Q)	1	2	_ALSC[Carbamidomethyl (C)]LYGK[Acetyl (K)]IYQR_.2|_ALSC[Carbamidomethyl (C)]LYGK[Acetyl (K)]IYQR_.3
Q8VDN2	Atp1a1	Q8VDN2	AT1A1_MOUSE	Sodium/potassium-transporting ATPase subunit alpha-1	TRUE	T2KO_Male / WT_Male	T2KO_Male	WT_Male	8	_AVFQANQENLPILK[Acetyl (K)]R_		Q8VDN2	K444	Atp1a1_K444	4568.64	40833.6	3.15992	3.15992	793.781	8.93781	1.04571	0.0644869	0.938378	3.09543		0	0.0130031	7	1.47881	Mus musculus	0.054	112982	regulation of the force of heart contraction,regulation of sodium ion transport,cellular sodium ion homeostasis,regulation of blood pressure,potassium ion import,establishment or maintenance of transmembrane electrochemical gradient,dephosphorylation,cellular potassium ion homeostasis,negative regulation of glucocorticoid biosynthetic process,sodium ion export from cell,response to drug,negative …	sodium:potassium-exchanging ATPase activity,protein binding,ATP binding,phosphatase activity,protein kinase binding,protein domain specific binding,ankyrin binding,potassium ion binding,sodium ion binding,ADP binding,phosphatidylinositol 3-kinase binding,chaperone binding,steroid hormone binding	endosome,endoplasmic reticulum,Golgi apparatus,plasma membrane,sodium:potassium-exchanging ATPase complex,caveola,postsynaptic density,intercalated disc,membrane,integral component of membrane,basolateral plasma membrane,apical plasma membrane,T-tubule,sarcolemma,myelin sheath,protein complex,extracellular exosome,extracellular vesicle	sp	1	1	uniprot_mouse_proteome	>sp|Q8VDN2|AT1A1_MOUSE Sodium/potassium-transporting ATPase subunit alpha-1 OS=Mus musculus GN=Atp1a1 PE=1 SV=1	(R)[429].[430]AVFQANQENLPILKR.(A)	1	2	_AVFQANQENLPILK[Acetyl (K)]R_.3|_AVFQANQENLPILK[Acetyl (K)]R_.2
Q8VE38;Q8VE38-2	Oxnad1	Q8VE38;Q8VE38-2	OXND1_MOUSE	Oxidoreductase NAD-binding domain-containing protein 1;Isoform 2 of Oxidoreductase NAD-binding domain-containing protein 1	TRUE	T2KO_Male / WT_Male	T2KO_Male	WT_Male	4	_NTSELLFK[Acetyl (K)]K_	Q8VE38	Q8VE38	K224	Oxnad1_K224	20299.1	54289.8	1.41927	1.41927	167.449	2.67449				1.41927	Not normalized	0	0.0130249	3	0.263731	Mus musculus	7.7%;7.7%-2	34727.02;34727.02-2	oxidation-reduction process;	oxidoreductase activity;	mitochondrion;	sp	1;	2;	uniprot_mouse_proteome	>sp|Q8VE38|OXND1_MOUSE Oxidoreductase NAD-binding domain-containing protein 1 OS=Mus musculus GN=Oxnad1 PE=1 SV=2;>sp|Q8VE38-2|OXND1_MOUSE Isoform 2 of Oxidoreductase NAD-binding domain-containing protein 1 OS=Mus musculus GN=Oxnad1	(K)[215].[216]NTSELLFKK.(D);(K)[154].[155]NTSELLFKK.(D)	1	1	_NTSELLFK[Acetyl (K)]K_.2
D3Z6F9;Q9D404	Oxsm	D3Z6F9;Q9D404	D3Z6F9_MOUSE;OXSM_MOUSE	3-oxoacyl-[acyl-carrier-protein] synthase, mitochondrial (Fragment);3-oxoacyl-[acyl-carrier-protein] synthase, mitochondrial	TRUE	T2KO_Male / WT_Male	T2KO_Male	WT_Male	4	_GYNK[Acetyl (K)]VSPFFVPK_	Q9D404	Q9D404	K174	Oxsm_K174	325.526	3988.01	3.61483	3.61483	1125.1	12.251				3.61483	Not normalized	0	0.0130277	3	0.653903	Mus musculus	4%;1.7%	21568.15;48627.52	;acyl-CoA metabolic process,short-chain fatty acid biosynthetic process,medium-chain fatty acid biosynthetic process	;3-oxoacyl-[acyl-carrier-protein] synthase activity	;mitochondrion,cytosol	tr;sp	1	1	uniprot_mouse_proteome	>tr|D3Z6F9|D3Z6F9_MOUSE 3-oxoacyl-[acyl-carrier-protein] synthase, mitochondrial (Fragment) OS=Mus musculus GN=Oxsm PE=1 SV=1;>sp|Q9D404|OXSM_MOUSE 3-oxoacyl-[acyl-carrier-protein] synthase, mitochondrial OS=Mus musculus GN=Oxsm PE=1 SV=1	(K)[169].[170]GYNKVSPFFVPK.(I)	1	1	_GYNK[Acetyl (K)]VSPFFVPK_.2
P51881	Slc25a5	P51881	ADT2_MOUSE	ADP/ATP translocase 2	TRUE	T2KO_Male / WT_Male	T2KO_Male	WT_Male	4	_YKQIFLGGVDK[Acetyl (K)]R_		P51881	K105	Slc25a5_K105	1641.26	64002.4	5.28525	5.28525	3799.58	38.9958	0.960461	-0.0582006	0.827456	5.34345		0	0.0130731	3	1.15076	Mus musculus	0.262	32931.3	chromosome segregation,positive regulation of cell proliferation,ADP transport,ATP transport,regulation of mitochondrial membrane permeability,transmembrane transport,negative regulation of mitochondrial outer membrane permeabilization involved in apoptotic signaling pathway,cellular response to leukemia inhibitory factor	RNA binding,ATP:ADP antiporter activity,ubiquitin protein ligase binding	nucleus,mitochondrion,mitochondrial inner membrane,membrane,integral component of membrane,extracellular matrix,mitochondrial nucleoid,myelin sheath,membrane raft,extracellular exosome,MMXD complex	sp	1	3	uniprot_mouse_proteome	>sp|P51881|ADT2_MOUSE ADP/ATP translocase 2 OS=Mus musculus GN=Slc25a5 PE=1 SV=3	(K)[93].[94]YKQIFLGGVDKR.(T)	1	1	_YKQIFLGGVDK[Acetyl (K)]R_.3
Q8VCR2;Q8VCR2-2	Hsd17b13	Q8VCR2;Q8VCR2-2	DHB13_MOUSE	17-beta-hydroxysteroid dehydrogenase 13;Isoform 2 of 17-beta-hydroxysteroid dehydrogenase 13	TRUE	T2KO_Male / WT_Male	T2KO_Male	WT_Male	4	_LTAYEFAK[Acetyl (K)]QK_	Q8VCR2	Q8VCR2	K58	Hsd17b13_K58	37929.1	106072	1.48367	1.48367	179.66	2.7966				1.48367	Not normalized	0	0.0131154	3	0.314588	Mus musculus	23.4%;23.4%-2	33457.98;33457.98-2	positive regulation of lipid biosynthetic process,oxidation-reduction process;	molecular_function,oxidoreductase activity;	extracellular region,lipid particle;	sp	1;	2;	uniprot_mouse_proteome	>sp|Q8VCR2|DHB13_MOUSE 17-beta-hydroxysteroid dehydrogenase 13 OS=Mus musculus GN=Hsd17b13 PE=1 SV=2;>sp|Q8VCR2-2|DHB13_MOUSE Isoform 2 of 17-beta-hydroxysteroid dehydrogenase 13 OS=Mus musculus GN=Hsd17b13	(R)[49].[50]LTAYEFAKQK.(S)	1	1	_LTAYEFAK[Acetyl (K)]QK_.2
Q9DBM2	Ehhadh	Q9DBM2	ECHP_MOUSE	Peroxisomal bifunctional enzyme	TRUE	T2KO_Male / WT_Male	T2KO_Male	WT_Male	4	_EWQSLAGPHSSK[Acetyl (K)]L_		Q9DBM2	K717	Ehhadh_K717	39.4583	22638.6	9.16424	9.16424	57273.3	573.733	1.05268	0.0740652	0.83584	9.09017		0	0.0131284	3	2.54233	Mus musculus	0.336	78301.4	internal protein amino acid acetylation,fatty acid beta-oxidation,acyl-CoA metabolic process	3-hydroxyacyl-CoA dehydrogenase activity,dodecenoyl-CoA delta-isomerase activity,enoyl-CoA hydratase activity,receptor binding,enzyme binding	mitochondrion,peroxisome,cytosol	sp	1	4	uniprot_mouse_proteome	>sp|Q9DBM2|ECHP_MOUSE Peroxisomal bifunctional enzyme OS=Mus musculus GN=Ehhadh PE=1 SV=4	(K)[704].[705]EWQSLAGPHSSKL.()	1	1	_EWQSLAGPHSSK[Acetyl (K)]L_.2
P24270	Cat	P24270	CATA_MOUSE	Catalase	TRUE	T2KO_Male / WT_Male	T2KO_Male	WT_Male	4	_DAQLFIQK[Acetyl (K)]K_		P24270	K476	Cat_K476	531571	1.02513e+06	0.947473	0.947473	92.8492	1.92849	0.984892	-0.021962	0.855484	0.969435		0	0.0131674	3	0.176362	Mus musculus	0.378	59795.3	response to reactive oxygen species,osteoblast differentiation,ureteric bud development,response to hypoxia,triglyceride metabolic process,response to oxidative stress,aging,cholesterol metabolic process,aerobic respiration,response to light intensity,UV protection,response to ozone,response to lead ion,positive regulation of phosphatidylinositol 3-kinase signaling,response to activity,response t…	aminoacylase activity,catalase activity,receptor binding,antioxidant activity,oxidoreductase activity, acting on peroxide as acceptor,enzyme binding,heme binding,protein homodimerization activity,metal ion binding,NADP binding	mitochondrion,mitochondrial intermembrane space,lysosome,peroxisome,peroxisomal membrane,endoplasmic reticulum,Golgi apparatus,cytosol,plasma membrane,focal adhesion,membrane,intracellular membrane-bounded organelle,extracellular exosome	sp	1	4	uniprot_mouse_proteome	>sp|P24270|CATA_MOUSE Catalase OS=Mus musculus GN=Cat PE=1 SV=4	(K)[467].[468]DAQLFIQKK.(A)	1	1	_DAQLFIQK[Acetyl (K)]K_.2
P43274	Hist1h1e	P43274	H14_MOUSE	Histone H1.4	TRUE	T2KO_Male / WT_Male	T2KO_Male	WT_Male	4	_KTSGPPVSELITK[Acetyl (K)]AVAASK_		P43274	K46	Hist1h1e_K46	471.972	29171.1	5.94969	5.94969	6080.68	61.8068	1.03764	0.0533119	0.863158	5.89638		0	0.013169	3	1.57058	Mus musculus	0.155	21977.3	negative regulation of transcription from RNA polymerase II promoter,nucleosome assembly,regulation of transcription from RNA polymerase II promoter,nucleosome positioning,histone H3-K4 trimethylation,histone H3-K27 trimethylation	DNA binding,double-stranded DNA binding,RNA binding,calcium ion binding,protein binding,ATP binding,GTP binding,AMP binding,chromatin DNA binding,dATP binding,ADP binding	nuclear nucleosome,nucleus,nuclear heterochromatin,extracellular exosome,nucleolus	sp	1	2	uniprot_mouse_proteome	>sp|P43274|H14_MOUSE Histone H1.4 OS=Mus musculus GN=Hist1h1e PE=1 SV=2	(R)[32].[33]KTSGPPVSELITKAVAASK.(E)	1	1	_KTSGPPVSELITK[Acetyl (K)]AVAASK_.3
P19783	Cox4i1	P19783	COX41_MOUSE	Cytochrome c oxidase subunit 4 isoform 1, mitochondrial	TRUE	T2KO_Male / WT_Male	T2KO_Male	WT_Male	4	_EKEK[Acetyl (K)]ADWSSLSR_		P19783	K67	Cox4i1_K67	23893	75377	1.65754	1.65754	215.478	3.15478	0.983321	-0.0242656	0.884947	1.68181		0	0.0132258	3	0.342428	Mus musculus	0.231	19530.5	mitochondrial electron transport, cytochrome c to oxygen,response to nutrient,hydrogen ion transmembrane transport	cytochrome-c oxidase activity	nucleus,mitochondrion,mitochondrial inner membrane,mitochondrial respiratory chain complex IV,membrane,mitochondrial membrane,extracellular exosome	sp	1	2	uniprot_mouse_proteome	>sp|P19783|COX41_MOUSE Cytochrome c oxidase subunit 4 isoform 1, mitochondrial OS=Mus musculus GN=Cox4i1 PE=1 SV=2	(K)[62].[63]EKEKADWSSLSR.(D)	1	2	_EKEK[Acetyl (K)]ADWSSLSR_.3|_EKEK[Acetyl (K)]ADWSSLSR_.2
A0JNY3;Q8BUV3	Gphn	A0JNY3;Q8BUV3	A0JNY3_MOUSE;GEPH_MOUSE	Gephyrin	TRUE	T2KO_Male / WT_Male	T2KO_Male	WT_Male	8	_PGQDIRPIGHDIK[Acetyl (K)]R_	Q8BUV3	Q8BUV3	K498	Gphn_K498	2717.7	14047	2.3698	2.3698	416.871	5.16871	1.02281	0.0325438	0.83584	2.33726		0	0.0132545	7	1.18371	Mus musculus	4.7%;4.7%	83665.81;83282.36	;Mo-molybdopterin cofactor biosynthetic process,establishment of synaptic specificity at neuromuscular junction,response to metal ion,molybdenum incorporation into molybdenum-molybdopterin complex,molybdopterin cofactor biosynthetic process,oxidation-reduction process,glycine receptor clustering,gamma-aminobutyric acid receptor clustering,maintenance of postsynaptic specialization structure,posts…	;protein binding,ATP binding,cytoskeletal protein binding,nitrate reductase activity,molybdopterin cofactor binding,metal ion binding,molybdopterin adenylyltransferase activity,molybdopterin molybdotransferase activity,structural constituent of postsynaptic specialization	;intracellular,cytoplasm,cytoskeleton,extrinsic component of plasma membrane,cell junction,dendrite,neuronal cell body,postsynaptic membrane,inhibitory synapse,postsynapse,postsynaptic specialization	tr;sp	1	1;2	uniprot_mouse_proteome	>tr|A0JNY3|A0JNY3_MOUSE Gephyrin OS=Mus musculus GN=Gphn PE=1 SV=1;>sp|Q8BUV3|GEPH_MOUSE Gephyrin OS=Mus musculus GN=Gphn PE=1 SV=2	(R)[487].[488]PGQDIRPIGHDIKR.(G);(R)[484].[485]PGQDIRPIGHDIKR.(G)	1	2	_PGQDIRPIGHDIK[Acetyl (K)]R_.4|_PGQDIRPIGHDIK[Acetyl (K)]R_.3
Q922D8	Mthfd1	Q922D8	C1TC_MOUSE	C-1-tetrahydrofolate synthase, cytoplasmic	TRUE	T2KO_Male / WT_Male	T2KO_Male	WT_Male	4	_WTIQYNK[Acetyl (K)]LNLK_		Q922D8	K309	Mthfd1_K309	0.791473	16717.5	14.3665	14.3665	2.1121e+06	21122	0.957994	-0.0619121	0.899791	14.4284		0	0.0132747	3	2.50002	Mus musculus	0.172	101200	histidine biosynthetic process,neutrophil homeostasis,neural tube closure,purine nucleotide biosynthetic process,methionine metabolic process,one-carbon metabolic process,heart development,serine family amino acid metabolic process,serine family amino acid biosynthetic process,methionine biosynthetic process,purine nucleobase biosynthetic process,10-formyltetrahydrofolate biosynthetic process,tra…	formate-tetrahydrofolate ligase activity,methenyltetrahydrofolate cyclohydrolase activity,methylenetetrahydrofolate dehydrogenase (NAD+) activity,methylenetetrahydrofolate dehydrogenase (NADP+) activity,ATP binding	mitochondrion,cytosol,membrane,extracellular exosome	sp	1	4	uniprot_mouse_proteome	>sp|Q922D8|C1TC_MOUSE C-1-tetrahydrofolate synthase, cytoplasmic OS=Mus musculus GN=Mthfd1 PE=1 SV=4	(K)[301].[302]WTIQYNKLNLK.(T)	1	1	_WTIQYNK[Acetyl (K)]LNLK_.2
P55264;P55264-2	Adk	P55264;P55264-2	ADK_MOUSE	Adenosine kinase;Isoform Short of Adenosine kinase	TRUE	T2KO_Male / WT_Male	T2KO_Male	WT_Male	4	_HKELFDELVK[Acetyl (K)]K_	P55264	P55264	K70	Adk_K70	5248.16	45933.6	3.12967	3.12967	775.234	8.75234				3.12967	Not normalized	0	0.0133121	3	0.691972	Mus musculus	36.3%;36.3%-2	40148.75;40148.75-2	purine ribonucleoside salvage,adenosine salvage,dATP biosynthetic process,AMP salvage,carbohydrate phosphorylation;	RNA binding,adenosine kinase activity,ATP binding,metal ion binding,carbohydrate kinase activity;	nucleus,nucleoplasm,cytosol;	sp	1;	2;	uniprot_mouse_proteome	>sp|P55264|ADK_MOUSE Adenosine kinase OS=Mus musculus GN=Adk PE=1 SV=2;>sp|P55264-2|ADK_MOUSE Isoform Short of Adenosine kinase OS=Mus musculus GN=Adk	(K)[59].[60]HKELFDELVKK.(F);(K)[43].[44]HKELFDELVKK.(F)	1	1	_HKELFDELVK[Acetyl (K)]K_.3
Q9DBG1	Cyp27a1	Q9DBG1	CP27A_MOUSE	Sterol 26-hydroxylase, mitochondrial	TRUE	T2KO_Male / WT_Male	T2KO_Male	WT_Male	4	_DFAHM[Oxidation (M)]PLLK[Acetyl (K)]AVIK_		Q9DBG1	K389	Cyp27a1_K389	4326.4	40693.1	3.23355	3.23355	840.577	9.40577	0.938159	-0.0920949	0.257009	3.32564		0	0.013324	3	0.725356	Mus musculus	0.09	60720.2	oxidation-reduction process	monooxygenase activity,iron ion binding,oxidoreductase activity, acting on paired donors, with incorporation or reduction of molecular oxygen,heme binding	mitochondrion,mitochondrial inner membrane	sp	1	1	uniprot_mouse_proteome	>sp|Q9DBG1|CP27A_MOUSE Sterol 26-hydroxylase, mitochondrial OS=Mus musculus GN=Cyp27a1 PE=1 SV=1	(K)[379].[380]DFAHMPLLKAVIK.(E)	1	1	_DFAHM[Oxidation (M)]PLLK[Acetyl (K)]AVIK_.3
Q8VCN5	Cth	Q8VCN5	CGL_MOUSE	Cystathionine gamma-lyase	TRUE	T2KO_Male / WT_Male	T2KO_Male	WT_Male	4	_VVYPGLPSHPQHELAK[Acetyl (K)]R_		Q8VCN5	K303	Cth_K303	133807	467201	1.80389	1.80389	249.16	3.4916	1.2722	0.347329	0.899791	1.45656		0	0.0133532	3	0.335449	Mus musculus	0.269	43567.2	selenium compound metabolic process,protein-pyridoxal-5-phosphate linkage via peptidyl-N6-pyridoxal phosphate-L-lysine,cysteine biosynthetic process via cystathionine,cysteine biosynthetic process,transsulfuration,negative regulation of apoptotic process,positive regulation of I-kappaB kinase/NF-kappaB signaling,protein sulfhydration,positive regulation of NF-kappaB transcription factor activity,…	cystathionine gamma-synthase activity,cystathionine gamma-lyase activity,protein binding,calmodulin binding,pyridoxal phosphate binding,identical protein binding,L-cystine L-cysteine-lyase (deaminating),L-cysteine desulfhydrase activity,selenomethionine gamma-lyase activity	cytoplasm,cytosol,extracellular exosome	sp	1	1	uniprot_mouse_proteome	>sp|Q8VCN5|CGL_MOUSE Cystathionine gamma-lyase OS=Mus musculus GN=Cth PE=1 SV=1	(K)[286].[287]VVYPGLPSHPQHELAKR.(Q)	1	1	_VVYPGLPSHPQHELAK[Acetyl (K)]R_.4
Q8C196	Cps1	Q8C196	CPSM_MOUSE	Carbamoyl-phosphate synthase [ammonia], mitochondrial	TRUE	T2KO_Male / WT_Male	T2KO_Male	WT_Male	8	_TAHIVLEDGTK[Acetyl (K)]MK_		Q8C196	K55	Cps1_K55	62276.6	164432	1.40073	1.40073	164.035	2.64035	0.908818	-0.137937	0.191401	1.53867		0	0.0135542	7	0.437409	Mus musculus	0.415	164618	urea cycle,'de novo' pyrimidine nucleobase biosynthetic process,proteolysis,arginine biosynthetic process,glutamine metabolic process,midgut development,response to toxic substance,response to zinc ion,response to amine,triglyceride catabolic process,response to food,response to lipopolysaccharide,vasodilation,response to drug,response to starvation,response to amino acid,cellular response to fib…	carbamoyl-phosphate synthase (ammonia) activity,carbamoyl-phosphate synthase (glutamine-hydrolyzing) activity,endopeptidase activity,calcium ion binding,protein binding,ATP binding,phospholipid binding,glutamate binding,protein complex binding,modified amino acid binding	nucleolus,mitochondrion,mitochondrial inner membrane,mitochondrial nucleoid,protein complex	sp	1	2	uniprot_mouse_proteome	>sp|Q8C196|CPSM_MOUSE Carbamoyl-phosphate synthase [ammonia], mitochondrial OS=Mus musculus GN=Cps1 PE=1 SV=2	(K)[43].[44]TAHIVLEDGTKMK.(G)	1	2	_TAHIVLEDGTK[Acetyl (K)]MK_.3|_TAHIVLEDGTK[Acetyl (K)]MK_.2
P17182	Eno1	P17182	ENOA_MOUSE	Alpha-enolase	TRUE	T2KO_Male / WT_Male	T2KO_Male	WT_Male	4	_LAK[Acetyl (K)]YNQILR_		P17182	K406	Eno1_K406	85227.9	222746	1.386	1.386	161.353	2.61353	0.930081	-0.104571	0.929449	1.49057		0	0.0135786	3	0.282494	Mus musculus	0.403	47140.8	negative regulation of transcription from RNA polymerase II promoter,in utero embryonic development,glycolytic process,positive regulation of binding	magnesium ion binding,RNA polymerase II regulatory region sequence-specific DNA binding,transcriptional repressor activity, RNA polymerase II core promoter proximal region sequence-specific binding,transcriptional repressor activity, RNA polymerase II transcription regulatory region sequence-specific binding,RNA binding,phosphopyruvate hydratase activity,protein homodimerization activity,cadherin…	phosphopyruvate hydratase complex,extracellular space,nucleus,cytoplasm,cytosol,plasma membrane,cell surface,membrane,extrinsic component of plasma membrane,myelin sheath,extracellular exosome,cell cortex region	sp	1	3	uniprot_mouse_proteome	>sp|P17182|ENOA_MOUSE Alpha-enolase OS=Mus musculus GN=Eno1 PE=1 SV=3	(R)[402].[403]LAKYNQILR.(I)	1	1	_LAK[Acetyl (K)]YNQILR_.2
P24270	Cat	P24270	CATA_MOUSE	Catalase	TRUE	T2KO_Male / WT_Male	T2KO_Male	WT_Male	4	_[Acetyl (Protein N-term)]SDSRDPASDQM[Oxidation (M)]K[Acetyl (K)]QWK_		P24270	K13	Cat_K13	281.251	5071.15	4.17238	4.17238	1703.07	18.0307	0.984892	-0.021962	0.855484	4.19434		0	0.0136612	3	0.977488	Mus musculus	0.378	59795.3	response to reactive oxygen species,osteoblast differentiation,ureteric bud development,response to hypoxia,triglyceride metabolic process,response to oxidative stress,aging,cholesterol metabolic process,aerobic respiration,response to light intensity,UV protection,response to ozone,response to lead ion,positive regulation of phosphatidylinositol 3-kinase signaling,response to activity,response t…	aminoacylase activity,catalase activity,receptor binding,antioxidant activity,oxidoreductase activity, acting on peroxide as acceptor,enzyme binding,heme binding,protein homodimerization activity,metal ion binding,NADP binding	mitochondrion,mitochondrial intermembrane space,lysosome,peroxisome,peroxisomal membrane,endoplasmic reticulum,Golgi apparatus,cytosol,plasma membrane,focal adhesion,membrane,intracellular membrane-bounded organelle,extracellular exosome	sp	1	4	uniprot_mouse_proteome	>sp|P24270|CATA_MOUSE Catalase OS=Mus musculus GN=Cat PE=1 SV=4	(M)[0].[1]SDSRDPASDQMKQWK.(E)	1	1	_[Acetyl (Protein N-term)]SDSRDPASDQM[Oxidation (M)]K[Acetyl (K)]QWK_.3
P14148	Rpl7	P14148	RL7_MOUSE	60S ribosomal protein L7	TRUE	T2KO_Male / WT_Male	T2KO_Male	WT_Male	4	_NFAELK[Acetyl (K)]VK_		P14148	K51	Rpl7_K51	8516.21	32600.5	1.93661	1.93661	282.806	3.82806	0.929635	-0.105263	0.768593	2.04188		0	0.0136694	3	0.351194	Mus musculus	0.326	31419.6	maturation of LSU-rRNA from tricistronic rRNA transcript (SSU-rRNA, 5.8S rRNA, LSU-rRNA),cytoplasmic translation,rRNA processing,translation,ribosomal large subunit biogenesis	DNA binding,RNA binding,mRNA binding,structural constituent of ribosome,protein homodimerization activity	nucleus,nucleolus,cytoplasm,polysome,focal adhesion,membrane,cytosolic large ribosomal subunit,intracellular ribonucleoprotein complex,extracellular exosome	sp	1	2	uniprot_mouse_proteome	>sp|P14148|RL7_MOUSE 60S ribosomal protein L7 OS=Mus musculus GN=Rpl7 PE=1 SV=2	(R)[44].[45]NFAELKVK.(R)	1	1	_NFAELK[Acetyl (K)]VK_.2
Q91XE0	Glyat	Q91XE0	GLYAT_MOUSE	Glycine N-acyltransferase	TRUE	T2KO_Male / WT_Male	T2KO_Male	WT_Male	8	_IVPLQGAQM[Oxidation (M)]LQM[Oxidation (M)]LEK[Acetyl (K)]SLR_		Q91XE0	K16	Glyat_K16	53.2901	723.492	3.76304	3.76304	1257.65	13.5765	0.904019	-0.145575	0.820128	3.90861		0	0.0136879	7	1.89384	Mus musculus	0.372	34098.2	glycine metabolic process,biological_process,response to toxic substance,monocarboxylic acid metabolic process	glycine N-acyltransferase activity,glycine N-benzoyltransferase activity	mitochondrion,extracellular exosome	sp	1	1	uniprot_mouse_proteome	>sp|Q91XE0|GLYAT_MOUSE Glycine N-acyltransferase OS=Mus musculus GN=Glyat PE=1 SV=1	(M)[0].[1]IVPLQGAQMLQMLEKSLR.(K)	1	2	_IVPLQGAQM[Oxidation (M)]LQM[Oxidation (M)]LEK[Acetyl (K)]SLR_.3|_IVPLQGAQM[Oxidation (M)]LQM[Oxidation (M)]LEK[Acetyl (K)]SLR_.2
A0A0G2JDL3;P49615	Cdk5	A0A0G2JDL3;P49615	A0A0G2JDL3_MOUSE;CDK5_MOUSE	Cyclin-dependent-like kinase 5	TRUE	T2KO_Male / WT_Male	T2KO_Male	WT_Male	4	_EIC[Carbamidomethyl (C)]LLK[Acetyl (K)]ELK_	P49615	P49615	K56	Cdk5_K56	20211.6	98100.7	2.27908	2.27908	385.368	4.85368				2.27908	Not normalized	0	0.0137358	3	0.48186	Mus musculus	3.5%;3.1%	29528;33288.46	;neuron migration,synaptic transmission, dopaminergic,protein phosphorylation,intracellular protein transport,nucleocytoplasmic transport,apoptotic process,cell cycle,cell-matrix adhesion,axonogenesis,synapse assembly,skeletal muscle tissue development,blood coagulation,motor neuron axon guidance,associative learning,visual learning,Schwann cell development,phosphorylation,cell migration,peptidyl…	;p53 binding,protein kinase activity,protein serine/threonine kinase activity,cyclin-dependent protein serine/threonine kinase activity,ErbB-2 class receptor binding,protein binding,ATP binding,cytoskeletal protein binding,kinase activity,protein kinase binding,acetylcholine receptor activator activity,ErbB-3 class receptor binding,ephrin receptor binding,tau-protein kinase activity	;nucleus,nucleoplasm,cytoplasm,cytosol,cytoskeleton,plasma membrane,postsynaptic density,membrane,cyclin-dependent protein kinase 5 holoenzyme complex,lamellipodium,cell junction,filopodium,axon,dendrite,growth cone,neuromuscular junction,neuronal cell body,perikaryon,postsynaptic membrane,nucleolus	tr;sp	1	1	uniprot_mouse_proteome	>tr|A0A0G2JDL3|A0A0G2JDL3_MOUSE Cyclin-dependent-like kinase 5 OS=Mus musculus GN=Cdk5 PE=1 SV=1;>sp|P49615|CDK5_MOUSE Cyclin-dependent-like kinase 5 OS=Mus musculus GN=Cdk5 PE=1 SV=1	(R)[49].[50]EICLLKELK.(H)	1	1	_EIC[Carbamidomethyl (C)]LLK[Acetyl (K)]ELK_.2
O70493;Q3TGS7;Q3V2H3;Q6ZWQ5	Snx12	O70493;Q3TGS7;Q3V2H3;Q6ZWQ5	SNX12_MOUSE;Q3TGS7_MOUSE;Q3V2H3_MOUSE;Q6ZWQ5_MOUSE	Sorting nexin-12;Sorting nexin 12, isoform CRA_b;Sorting nexin-12;Sorting nexin 12, isoform CRA_c	TRUE	T2KO_Male / WT_Male	T2KO_Male	WT_Male	4	_TNLPIFK[Acetyl (K)]LK_	O70493	O70493	K62	Snx12_K62	6763.37	32280.5	2.25485	2.25485	377.284	4.77284	1.11132	0.15228	0.844015	2.10257		0	0.0138446	3	0.515277	Mus musculus	5.5%;5.4%;5.3%;5.6%	19115.74;19245.93;19807.7;18884.52	endocytosis,negative regulation of gene expression,negative regulation of protein processing,protein transport,vesicle organization,regulation of endocytosis,negative regulation of protein catabolic process,negative regulation of protein transport,negative regulation of early endosome to late endosome transport;;;	enzyme binding,phosphatidylinositol binding;;;	endosome,early endosome,extrinsic component of membrane,extracellular exosome;;;	sp;tr;tr;tr	1	1	uniprot_mouse_proteome	>sp|O70493|SNX12_MOUSE Sorting nexin-12 OS=Mus musculus GN=Snx12 PE=1 SV=1;>tr|Q3TGS7|Q3TGS7_MOUSE Sorting nexin 12, isoform CRA_b OS=Mus musculus GN=Snx12 PE=1 SV=1;>tr|Q3V2H3|Q3V2H3_MOUSE Sorting nexin-12 OS=Mus musculus GN=Snx12 PE=1 SV=1;>tr|Q6ZWQ5|Q6ZWQ5_MOUSE Sorting nexin 12, isoform CRA_c OS=Mus musculus GN=Snx12 PE=1 SV=1	(R)[54].[55]TNLPIFKLK.(E)	1	1	_TNLPIFK[Acetyl (K)]LK_.2
Q9ET01	Pygl	Q9ET01	PYGL_MOUSE	Glycogen phosphorylase, liver form	TRUE	T2KO_Male / WT_Male	T2KO_Male	WT_Male	4	_[Acetyl (Protein N-term)]AKPLTDQEK[Acetyl (K)]R_		Q9ET01	K10	Pygl_K10	43589.8	157878	1.85675	1.85675	262.19	3.6219	0.876387	-0.19036	0.760031	2.04711		0	0.0138692	3	0.377887	Mus musculus	0.284	97463.1	glycogen metabolic process,glycogen catabolic process,5-phosphoribose 1-diphosphate biosynthetic process,glucose homeostasis,necroptotic process	purine nucleobase binding,protein binding,ATP binding,drug binding,glycogen phosphorylase activity,AMP binding,vitamin binding,pyridoxal phosphate binding,carbohydrate binding,bile acid binding,protein homodimerization activity,Requires Ontology	cytoplasm,extracellular exosome	sp	1	4	uniprot_mouse_proteome	>sp|Q9ET01|PYGL_MOUSE Glycogen phosphorylase, liver form OS=Mus musculus GN=Pygl PE=1 SV=4	(M)[0].[1]AKPLTDQEKR.(R)	1	1	_[Acetyl (Protein N-term)]AKPLTDQEK[Acetyl (K)]R_.2
Q9WUM4	Coro1c	Q9WUM4	COR1C_MOUSE	Coronin-1C	TRUE	T2KO_Male / WT_Male	T2KO_Male	WT_Male	4	_ISK[Acetyl (K)]LEQQLAK_		Q9WUM4	K464	Coro1c_K464	3039.49	12508.9	2.04105	2.04105	311.546	4.11546	0.980675	-0.0281523	0.945368	2.06921		0	0.0139854	3	0.523462	Mus musculus	0.046	53120.9	actin cortical patch assembly,neural crest cell migration,regulation of protein phosphorylation,negative regulation of protein phosphorylation,phagocytosis,regulation of epithelial cell migration,negative regulation of epithelial cell migration,regulation of fibroblast migration,actin cytoskeleton organization,negative regulation of protein kinase activity by regulation of protein phosphorylation…	Rac GTPase binding,actin filament binding	cytoplasm,cytoskeleton,focal adhesion,actin cytoskeleton,lateral plasma membrane,flotillin complex,lamellipodium,vesicle	sp	1	2	uniprot_mouse_proteome	>sp|Q9WUM4|COR1C_MOUSE Coronin-1C OS=Mus musculus GN=Coro1c PE=1 SV=2	(R)[460].[461]ISKLEQQLAK.(M)	1	1	_ISK[Acetyl (K)]LEQQLAK_.2
P11679	Krt8	P11679	K2C8_MOUSE	Keratin, type II cytoskeletal 8	TRUE	T2KO_Male / WT_Male	T2KO_Male	WT_Male	4	_FASFIDK[Acetyl (K)]VR_		P11679	K114	Krt8_K114	93487.5	210889	1.17364	1.17364	125.58	2.2558	1.16181	0.216379	0.768593	0.95726		0	0.0142866	3	0.233813	Mus musculus	0.376	54565.3	cell morphogenesis involved in differentiation,multicellular organism development,tumor necrosis factor-mediated signaling pathway,sarcomere organization,response to hydrostatic pressure,response to other organism,cell differentiation involved in embryonic placenta development,extrinsic apoptotic signaling pathway,hepatocyte apoptotic process	structural molecule activity,protein binding,protein complex binding,scaffold protein binding	nucleus,nucleoplasm,cytoplasm,intermediate filament,cell-cell junction,dystrophin-associated glycoprotein complex,apicolateral plasma membrane,nuclear matrix,Z disc,sarcolemma,costamere,keratin filament,intermediate filament cytoskeleton,extracellular exosome,cell periphery	sp	1	4	uniprot_mouse_proteome	>sp|P11679|K2C8_MOUSE Keratin, type II cytoskeletal 8 OS=Mus musculus GN=Krt8 PE=1 SV=4	(K)[106].[107]FASFIDKVR.(F)	1	1	_FASFIDK[Acetyl (K)]VR_.2
E9PYH3;Q8BWU8	Etnppl	E9PYH3;Q8BWU8	E9PYH3_MOUSE;AT2L1_MOUSE	Ethanolamine-phosphate phospho-lyase	TRUE	T2KO_Male / WT_Male	T2KO_Male	WT_Male	8	_HIGPSC[Carbamidomethyl (C)]K[Acetyl (K)]IFFAADPIK_	Q8BWU8	Q8BWU8	K23	Etnppl_K23	100158	847237	3.08049	3.08049	745.901	8.45901				3.08049	Not normalized	0	0.0144335	7	1.49456	Mus musculus	3.2%;3.2%	54865.69;55496.41	;biological_process	;alanine-glyoxylate transaminase activity,pyridoxal phosphate binding,identical protein binding,ethanolamine-phosphate phospho-lyase activity	;mitochondrion	tr;sp	1;2	1	uniprot_mouse_proteome	>tr|E9PYH3|E9PYH3_MOUSE Ethanolamine-phosphate phospho-lyase OS=Mus musculus GN=Etnppl PE=1 SV=1;>sp|Q8BWU8|AT2L1_MOUSE Ethanolamine-phosphate phospho-lyase OS=Mus musculus GN=Etnppl PE=2 SV=1	(R)[15].[16]HIGPSCKIFFAADPIK.(I)	1	2	_HIGPSC[Carbamidomethyl (C)]K[Acetyl (K)]IFFAADPIK_.3|_HIGPSC[Carbamidomethyl (C)]K[Acetyl (K)]IFFAADPIK_.2
A0A0U1RNJ1;P19096	Fasn	A0A0U1RNJ1;P19096	A0A0U1RNJ1_MOUSE;FAS_MOUSE	Fatty acid synthase	TRUE	T2KO_Male / WT_Male	T2KO_Male	WT_Male	8	_LKDLSK[Acetyl (K)]FDASFFGVHPK_	P19096	P19096	K59	Fasn_K59	136.346	23771.6	7.44582	7.44582	17334.7	174.347				7.44582	Not normalized	0	0.014462	7	1.98051	Mus musculus	14.4%;14.4%	272228.16;272428.35	;osteoblast differentiation,acetyl-CoA metabolic process,fatty acid biosynthetic process,mammary gland development,oxidation-reduction process,cellular response to interleukin-4	;RNA binding,fatty acid synthase activity,[acyl-carrier-protein] S-acetyltransferase activity,[acyl-carrier-protein] S-malonyltransferase activity,3-oxoacyl-[acyl-carrier-protein] synthase activity,3-oxoacyl-[acyl-carrier-protein] reductase (NADPH) activity,3-hydroxypalmitoyl-[acyl-carrier-protein] dehydratase activity,enoyl-[acyl-carrier-protein] reductase (NADPH, B-specific) activity,oleoyl-[ac…	;mitochondrion,Golgi apparatus,cytosol,plasma membrane,membrane,melanosome,glycogen granule,extracellular exosome	tr;sp	1	1;2	uniprot_mouse_proteome	>tr|A0A0U1RNJ1|A0A0U1RNJ1_MOUSE Fatty acid synthase OS=Mus musculus GN=Fasn PE=1 SV=1;>sp|P19096|FAS_MOUSE Fatty acid synthase OS=Mus musculus GN=Fasn PE=1 SV=2	(K)[52].[53]LKDLSKFDASFFGVHPK.(Q)	1	2	_LKDLSK[Acetyl (K)]FDASFFGVHPK_.4|_LKDLSK[Acetyl (K)]FDASFFGVHPK_.3
P05202	Got2	P05202	AATM_MOUSE	Aspartate aminotransferase, mitochondrial	TRUE	T2KO_Male / WT_Male	T2KO_Male	WT_Male	4	_VGAFTVVC[Carbamidomethyl (C)]K[Acetyl (K)]DAEEAK_		P05202	K296	Got2_K296	55429.2	100939	0.864771	0.864771	82.1051	1.82105	0.938615	-0.0913944	0.868122	0.956166		0	0.0144818	3	0.203806	Mus musculus	0.391	47411.4	2-oxoglutarate metabolic process,oxaloacetate metabolic process,aspartate metabolic process,aspartate biosynthetic process,aspartate catabolic process,glutamate metabolic process,fatty acid transport,glutamate catabolic process to aspartate,glutamate catabolic process to 2-oxoglutarate,response to ethanol,L-kynurenine metabolic process	RNA binding,L-aspartate:2-oxoglutarate aminotransferase activity,phospholipid binding,kynurenine-oxoglutarate transaminase activity,amino acid binding,enzyme binding,pyridoxal phosphate binding,protein homodimerization activity,L-phenylalanine:2-oxoglutarate aminotransferase activity	mitochondrion,mitochondrial inner membrane,mitochondrial matrix,plasma membrane,cell surface,perikaryon,myelin sheath,protein complex,extracellular exosome	sp	1	1	uniprot_mouse_proteome	>sp|P05202|AATM_MOUSE Aspartate aminotransferase, mitochondrial OS=Mus musculus GN=Got2 PE=1 SV=1	(R)[286].[287]VGAFTVVCKDAEEAK.(R)	1	1	_VGAFTVVC[Carbamidomethyl (C)]K[Acetyl (K)]DAEEAK_.2
P16460	Ass1	P16460	ASSY_MOUSE	Argininosuccinate synthase	TRUE	T2KO_Male / WT_Male	T2KO_Male	WT_Male	8	_APNSPDVLEIEFK[Acetyl (K)]K_		P16460	K228	Ass1_K228	2195.63	27971	3.67122	3.67122	1173.94	12.7394	0.952554	-0.0701275	0.768593	3.74135		0	0.0145728	7	1.68297	Mus musculus	0.333	46584.5	urea cycle,citrulline metabolic process,argininosuccinate metabolic process,arginine biosynthetic process,aspartate metabolic process,positive regulation of nitric oxide biosynthetic process,cellular response to laminar fluid shear stress,negative regulation of leukocyte cell-cell adhesion	RNA binding,argininosuccinate synthase activity,ATP binding,amino acid binding,identical protein binding	mitochondrion,cytosol,myelin sheath,extracellular exosome	sp	1	1	uniprot_mouse_proteome	>sp|P16460|ASSY_MOUSE Argininosuccinate synthase OS=Mus musculus GN=Ass1 PE=1 SV=1	(K)[214].[215]APNSPDVLEIEFKK.(G)	1	2	_APNSPDVLEIEFK[Acetyl (K)]K_.2|_APNSPDVLEIEFK[Acetyl (K)]K_.3
P43277	Hist1h1d	P43277	H13_MOUSE	Histone H1.3	TRUE	T2KO_Male / WT_Male	T2KO_Male	WT_Male	4	_[Acetyl (Protein N-term)]SETAPAAPAAPAPVEK[Acetyl (K)]TPVKK_		P43277	K17	Hist1h1d_K17	69797.6	215969	1.62957	1.62957	209.422	3.09422	1.0033	0.00475784	0.948964	1.62482		0	0.0145859	3	0.320966	Mus musculus	0.357	22099.5	negative regulation of transcription from RNA polymerase II promoter,nucleosome assembly,regulation of transcription from RNA polymerase II promoter,nucleosome positioning,histone H3-K4 trimethylation,histone H3-K27 trimethylation	DNA binding,RNA binding,protein binding,chromatin DNA binding	nucleosome,nuclear chromatin,nuclear euchromatin	sp	1	2	uniprot_mouse_proteome	>sp|P43277|H13_MOUSE Histone H1.3 OS=Mus musculus GN=Hist1h1d PE=1 SV=2	(M)[0].[1]SETAPAAPAAPAPVEKTPVKK.(K)	1	1	_[Acetyl (Protein N-term)]SETAPAAPAAPAPVEK[Acetyl (K)]TPVKK_.3
[truncated: 2,048 more rows]

## Sheet: Table S2. Acetylation in female
Acetylated peptides: Sirt2-KO vs WT for female mice
[truncated: 2,454 more rows]

## Sheet: Table S3. RNAseq signif mRNAs
Gene ID	Gene Name	log^2 FC	p-value	Adj. p-value
ENSMUSG00000000031	H19	-22.6038	2.4e-11	3.8e-07
[truncated: 7 more rows]

## Sheet: Table S4. Protein levels male
Protein groups: Sirt2-KO vs WT for male mice
[truncated: 2,914 more rows]

[truncated: 1 more sheets: Table S5. Protein levels female]
